# Supplementary material for: Whole genome resequencing in tomato reveals variation associated with introgression and breeding events
Source: BMC Genomics. 2013 Nov 14;14(1):791. doi: 10.1186/1471-2164-14-791 (PMC4046683; doi:10.1186/1471-2164-14-791)
Supplement: Supplementary file 9 — Additional file 9: Table listing the position and characteristics of all the CNVs. (ODS 56 KB) [file 12864_2013_5531_MOESM9_ESM.ods]

## Sheet: Sheet1
Supplemental table 9. Data file containing all the predicted CNVs. Position of the CNV indicated as Chromosome, start and end. Most probable CN (copy number) for each genotype and genes inside the CNV.
Chromosome	start	end	width	Stupicke Polni Rane	Plovdiv 24A	LA1420	Cervil	LA0147	Genes
SL2.40ch01	482001	502000	20000	CN2	CN1	CN2	CN1	CN2	Solyc01g005700.2;Solyc01g005710.2;Solyc01g005720.2;Solyc01g005730.2;Solyc01g005740.2;Solyc01g005750.1;Solyc01g005760.2;Solyc01g005770.2;Solyc01g005780.1
SL2.40ch01	1146001	1172000	26000	CN2	CN2	CN2	CN0	CN2
SL2.40ch01	1196001	1208000	12000	CN2	CN2	CN2	CN1	CN2	Solyc01g006590.1;Solyc01g006600.1
SL2.40ch01	1754001	1764000	10000	CN0	CN2	CN5	CN2	CN0
SL2.40ch01	1838001	1904000	66000	CN2	CN2	CN2	CN5	CN4	Solyc01g007270.1;Solyc01g007280.2;Solyc01g007290.1;Solyc01g007300.1;Solyc01g007310.2;Solyc01g007320.2;Solyc01g007330.2;Solyc01g007340.2;Solyc01g007350.2;Solyc01g007360.2;Solyc01g007370.2;Solyc01g007380.1;Solyc01g007390.1;Solyc01g007400.1;Solyc01g007410.2;Solyc01g007420.2;Solyc01g007430.2;Solyc01g007440.1;Solyc01g007450.1;Solyc01g007460.2;Solyc01g007470.1;Solyc01g007480.1;Solyc01g007490.2;Solyc01g…
SL2.40ch01	2146001	2156000	10000	CN2	CN0	CN0	CN2	CN2	Solyc01g007960.2;Solyc01g007970.1
SL2.40ch01	2554001	2568000	14000	CN2	CN2	CN2	CN2	CN5	Solyc01g008470.2
SL2.40ch01	3394001	3430000	36000	CN2	CN2	CN2	CN2	CN4
SL2.40ch01	6046001	6072000	26000	CN3	CN2	CN2	CN2	CN2
SL2.40ch01	7640001	7646000	6000	CN2	CN2	CN2	CN1	CN2
SL2.40ch01	8370001	8376000	6000	CN2	CN2	CN2	CN0	CN2
SL2.40ch01	10694001	10700000	6000	CN2	CN1	CN1	CN2	CN2
SL2.40ch01	10774001	10780000	6000	CN4	CN2	CN2	CN2	CN2	Solyc01g013990.1
SL2.40ch01	11598001	11604000	6000	CN1	CN2	CN2	CN2	CN2
SL2.40ch01	14250001	14264000	14000	CN0	CN8	CN8	CN0	CN0
SL2.40ch01	15936001	15942000	6000	CN2	CN2	CN2	CN1	CN2
SL2.40ch01	18494001	18506000	12000	CN0	CN2	CN2	CN0	CN0
SL2.40ch01	18814001	18820000	6000	CN2	CN2	CN2	CN1	CN1
SL2.40ch01	19816001	19824000	8000	CN2	CN2	CN0	CN2	CN2
SL2.40ch01	22590001	22598000	8000	CN2	CN2	CN2	CN1	CN2
SL2.40ch01	23868001	23902000	34000	CN2	CN2	CN1	CN4	CN4	Solyc01g017060.1;Solyc01g017070.1;Solyc01g017080.1;Solyc01g017090.2;Solyc01g017100.1;Solyc01g017110.1;Solyc01g017120.1;Solyc01g017130.1;Solyc01g017140.1;Solyc01g017150.1;Solyc01g017160.1;Solyc01g017170.1;Solyc01g017180.1;Solyc01g017190.1;Solyc01g017200.1;Solyc01g017210.1;Solyc01g017220.1;Solyc01g017230.1;Solyc01g017240.1;Solyc01g017250.1;Solyc01g017260.1;Solyc01g017270.1;Solyc01g017280.1;Solyc01g…
SL2.40ch01	23934001	23968000	34000	CN2	CN2	CN2	CN4	CN4	Solyc01g017300.1;Solyc01g017310.1;Solyc01g017320.1;Solyc01g017330.1;Solyc01g017340.1;Solyc01g017350.1;Solyc01g017360.1;Solyc01g017370.1;Solyc01g017380.1;Solyc01g017390.1;Solyc01g017400.1;Solyc01g017410.1;Solyc01g017420.1;Solyc01g017430.1;Solyc01g017440.1;Solyc01g017450.1;Solyc01g017460.1;Solyc01g017470.1;Solyc01g017480.1;Solyc01g017490.1;Solyc01g017500.1;Solyc01g017510.1;Solyc01g017520.1;Solyc01g…
SL2.40ch01	26494001	26506000	12000	CN2	CN2	CN2	CN1	CN1	Solyc01g017930.1
SL2.40ch01	26572001	26582000	10000	CN2	CN2	CN2	CN1	CN1	Solyc01g017960.1
SL2.40ch01	30600001	30608000	8000	CN2	CN5	CN5	CN2	CN2
SL2.40ch01	32944001	32958000	14000	CN2	CN1	CN1	CN4	CN3	Solyc01g022750.2;Solyc01g022760.1;Solyc01g022770.1
SL2.40ch01	32964001	32970000	6000	CN2	CN1	CN1	CN5	CN3	Solyc01g022780.1
SL2.40ch01	35602001	35622000	20000	CN2	CN2	CN2	CN2	CN3	Solyc01g028980.1
SL2.40ch01	36470001	36476000	6000	CN2	CN2	CN2	CN1	CN1
SL2.40ch01	37672001	37680000	8000	CN2	CN2	CN3	CN1	CN2
SL2.40ch01	39550001	39556000	6000	CN2	CN2	CN3	CN1	CN2
SL2.40ch01	40556001	40570000	14000	CN2	CN6	CN6	CN2	CN2
SL2.40ch01	44664001	44670000	6000	CN2	CN2	CN2	CN1	CN1
SL2.40ch01	47140001	47146000	6000	CN2	CN2	CN2	CN1	CN2
SL2.40ch01	49322001	49332000	10000	CN2	CN6	CN6	CN2	CN2
SL2.40ch01	54452001	54458000	6000	CN2	CN2	CN2	CN1	CN1
SL2.40ch01	56796001	56802000	6000	CN2	CN2	CN2	CN1	CN1	Solyc01g057790.1
SL2.40ch01	58908001	58918000	10000	CN2	CN2	CN2	CN1	CN1	Solyc01g058310.1
SL2.40ch01	59680001	59688000	8000	CN2	CN2	CN1	CN7	CN2	Solyc01g058490.1;Solyc01g058500.2;Solyc01g058510.1
SL2.40ch01	68118001	68124000	6000	CN2	CN2	CN2	CN1	CN1
SL2.40ch01	68366001	68388000	22000	CN2	CN2	CN0	CN2	CN2	Solyc01g067420.2
SL2.40ch01	69114001	69122000	8000	CN2	CN2	CN0	CN2	CN2
SL2.40ch01	72664001	72678000	14000	CN2	CN2	CN2	CN2	CN4
SL2.40ch01	75494001	75502000	8000	CN2	CN0	CN2	CN2	CN2	Solyc01g090050.2;Solyc01g090060.1;Solyc01g090070.1
SL2.40ch01	77256001	77272000	16000	CN3	CN2	CN2	CN2	CN2	Solyc01g092950.2
SL2.40ch01	78322001	78338000	16000	CN2	CN2	CN2	CN1	CN2	Solyc01g095210.2;Solyc01g095220.2;Solyc01g095230.2
SL2.40ch01	80072001	80078000	6000	CN2	CN2	CN2	CN1	CN1	Solyc01g097450.2;Solyc01g097460.2;Solyc01g097470.2
SL2.40ch01	80268001	80278000	10000	CN2	CN2	CN2	CN1	CN2	Solyc01g097800.2;Solyc01g097810.2
SL2.40ch01	80428001	80434000	6000	CN6	CN2	CN2	CN1	CN4	Solyc01g098070.1
SL2.40ch01	81438001	81450000	12000	CN2	CN2	CN2	CN1	CN2	Solyc01g099410.2
SL2.40ch01	82048001	82068000	20000	CN2	CN2	CN2	CN1	CN2
SL2.40ch01	82432001	82440000	8000	CN2	CN0	CN2	CN0	CN2	Solyc01g100710.2;Solyc01g100720.2
SL2.40ch01	84140001	84152000	12000	CN2	CN0	CN2	CN2	CN2	Solyc01g103880.2;Solyc01g103890.2
SL2.40ch01	84330001	84346000	16000	CN2	CN2	CN2	CN0	CN2	Solyc01g104110.2;Solyc01g104120.1
SL2.40ch01	85668001	85676000	8000	CN2	CN2	CN2	CN1	CN2	Solyc01g105890.2
SL2.40ch01	85684001	85726000	42000	CN2	CN2	CN2	CN1	CN2	Solyc01g105910.1;Solyc01g105920.2;Solyc01g105930.1;Solyc01g105940.2;Solyc01g105950.2
SL2.40ch01	87396001	87404000	8000	CN2	CN2	CN2	CN0	CN2	Solyc01g108280.2
SL2.40ch01	87926001	87932000	6000	CN4	CN2	CN4	CN2	CN2
SL2.40ch01	88922001	88928000	6000	CN1	CN2	CN3	CN2	CN2	Solyc01g110460.2
SL2.40ch01	89972001	89978000	6000	CN2	CN5	CN0	CN2	CN2
SL2.40ch01	90218001	90224000	6000	CN1	CN1	CN4	CN2	CN2	Solyc01g112380.2
SL2.40ch01	90242001	90252000	10000	CN2	CN2	CN4	CN2	CN2
SL2.40ch01	90276001	90282000	6000	CN2	CN2	CN1	CN3	CN1	Solyc01g113470.1
SL2.40ch02	174001	180000	6000	CN2	CN2	CN2	CN0	CN2
SL2.40ch02	434001	442000	8000	CN2	CN2	CN2	CN2	CN4
SL2.40ch02	526001	532000	6000	CN2	CN2	CN2	CN0	CN2
SL2.40ch02	822001	830000	8000	CN2	CN2	CN2	CN1	CN1
SL2.40ch02	978001	986000	8000	CN2	CN2	CN2	CN1	CN2	Solyc02g005140.2
SL2.40ch02	1294001	1302000	8000	CN2	CN2	CN2	CN0	CN2
SL2.40ch02	2508001	2516000	8000	CN2	CN2	CN2	CN0	CN2
SL2.40ch02	3062001	3068000	6000	CN2	CN2	CN2	CN0	CN2
SL2.40ch02	3642001	3754000	112000	CN2	CN2	CN2	CN2	CN3	Solyc02g005550.1
SL2.40ch02	3768001	3792000	24000	CN2	CN2	CN2	CN2	CN3
SL2.40ch02	3800001	3970000	170000	CN2	CN2	CN2	CN2	CN3	Solyc02g005560.1;Solyc02g005570.1;Solyc02g005580.1
SL2.40ch02	4026001	4032000	6000	CN2	CN2	CN2	CN1	CN2
SL2.40ch02	4036001	4080000	44000	CN2	CN2	CN2	CN1	CN3
SL2.40ch02	4088001	4100000	12000	CN2	CN2	CN2	CN2	CN3
SL2.40ch02	4106001	4130000	24000	CN2	CN2	CN2	CN0	CN3	Solyc02g010600.1
SL2.40ch02	4134001	4166000	32000	CN2	CN2	CN2	CN0	CN2
SL2.40ch02	4172001	4226000	54000	CN2	CN2	CN2	CN2	CN4
SL2.40ch02	4454001	4464000	10000	CN2	CN2	CN2	CN1	CN2
SL2.40ch02	4530001	4538000	8000	CN2	CN2	CN2	CN0	CN2
SL2.40ch02	4750001	4758000	8000	CN2	CN2	CN2	CN0	CN2
SL2.40ch02	4974001	5038000	64000	CN2	CN2	CN2	CN6	CN6	Solyc02g011710.1;Solyc02g011720.1;Solyc02g011730.1;Solyc02g011740.1;Solyc02g011750.1;Solyc02g011760.1;Solyc02g011770.1;Solyc02g011780.1;Solyc02g011790.1;Solyc02g011800.1;Solyc02g011810.1;Solyc02g011820.1;Solyc02g011830.1;Solyc02g011840.1;Solyc02g011850.1;Solyc02g011860.1;Solyc02g011870.1;Solyc02g011880.1;Solyc02g011890.1;Solyc02g011900.1;Solyc02g011910.1;Solyc02g011920.1;Solyc02g011930.1;Solyc02g…
SL2.40ch02	5076001	5086000	10000	CN1	CN3	CN3	CN1	CN2
SL2.40ch02	6002001	6010000	8000	CN0	CN2	CN2	CN2	CN2
SL2.40ch02	7100001	7124000	24000	CN2	CN2	CN2	CN0	CN2
SL2.40ch02	7274001	7322000	48000	CN2	CN2	CN2	CN0	CN2
SL2.40ch02	7714001	7734000	20000	CN2	CN2	CN2	CN0	CN2
SL2.40ch02	7884001	7914000	30000	CN2	CN2	CN2	CN0	CN2
SL2.40ch02	8000001	8058000	58000	CN2	CN2	CN2	CN0	CN2
SL2.40ch02	8494001	8504000	10000	CN2	CN2	CN2	CN0	CN2
SL2.40ch02	8888001	8896000	8000	CN2	CN2	CN2	CN2	CN3
SL2.40ch02	9230001	9248000	18000	CN2	CN2	CN2	CN2	CN0	Solyc02g014750.1
SL2.40ch02	9724001	9738000	14000	CN2	CN2	CN2	CN2	CN3	Solyc02g014780.1;Solyc02g014790.1;Solyc02g014800.1;Solyc02g014810.1;Solyc02g014820.1
SL2.40ch02	10138001	10148000	10000	CN2	CN2	CN2	CN0	CN2
SL2.40ch02	10262001	10268000	6000	CN2	CN2	CN2	CN2	CN4
SL2.40ch02	10544001	10552000	8000	CN2	CN2	CN2	CN4	CN4
SL2.40ch02	10590001	10602000	12000	CN2	CN2	CN2	CN3	CN3
SL2.40ch02	10630001	10664000	34000	CN2	CN2	CN2	CN2	CN4
SL2.40ch02	11090001	11098000	8000	CN2	CN2	CN2	CN0	CN2
SL2.40ch02	11704001	11724000	20000	CN2	CN2	CN2	CN0	CN2
SL2.40ch02	12156001	12162000	6000	CN2	CN2	CN2	CN1	CN2
SL2.40ch02	12236001	12244000	8000	CN2	CN2	CN0	CN2	CN0	Solyc02g021080.1
SL2.40ch02	12246001	12254000	8000	CN2	CN2	CN2	CN3	CN2
SL2.40ch02	12290001	12306000	16000	CN2	CN2	CN2	CN3	CN2	Solyc02g021120.1
SL2.40ch02	12332001	12340000	8000	CN2	CN2	CN2	CN4	CN2
SL2.40ch02	12854001	12860000	6000	CN2	CN2	CN2	CN2	CN4
SL2.40ch02	13046001	13052000	6000	CN2	CN2	CN2	CN3	CN3
SL2.40ch02	14104001	14110000	6000	CN2	CN2	CN2	CN1	CN2
SL2.40ch02	14228001	14234000	6000	CN2	CN2	CN2	CN1	CN2
SL2.40ch02	14450001	14458000	8000	CN2	CN2	CN2	CN0	CN2
SL2.40ch02	14800001	14806000	6000	CN2	CN2	CN2	CN1	CN2
SL2.40ch02	15194001	15208000	14000	CN3	CN3	CN3	CN1	CN3
SL2.40ch02	15220001	15242000	22000	CN2	CN2	CN2	CN4	CN2	Solyc02g023930.1
SL2.40ch02	15406001	15412000	6000	CN2	CN2	CN2	CN2	CN3
SL2.40ch02	15648001	15736000	88000	CN2	CN2	CN2	CN1	CN2	Solyc02g025080.1;Solyc02g026080.1;Solyc02g027080.1
SL2.40ch02	16266001	16278000	12000	CN2	CN2	CN2	CN0	CN2
SL2.40ch02	17842001	17852000	10000	CN2	CN2	CN2	CN2	CN3
SL2.40ch02	18278001	18284000	6000	CN2	CN2	CN2	CN1	CN1
SL2.40ch02	19048001	19056000	8000	CN2	CN2	CN2	CN3	CN2
SL2.40ch02	20442001	20448000	6000	CN2	CN2	CN2	CN1	CN2	Solyc02g033080.1
SL2.40ch02	20950001	20978000	28000	CN2	CN2	CN2	CN1	CN2	Solyc02g036200.1
SL2.40ch02	20988001	21038000	50000	CN2	CN2	CN2	CN1	CN2	Solyc02g036210.1
SL2.40ch02	21992001	22002000	10000	CN2	CN2	CN2	CN2	CN3
SL2.40ch02	22452001	22460000	8000	CN2	CN2	CN2	CN2	CN3
SL2.40ch02	22614001	22624000	10000	CN2	CN2	CN2	CN0	CN2
SL2.40ch02	22678001	22686000	8000	CN2	CN2	CN2	CN2	CN3
SL2.40ch02	23048001	23056000	8000	CN2	CN2	CN2	CN2	CN3
SL2.40ch02	23394001	23410000	16000	CN2	CN2	CN2	CN0	CN2
SL2.40ch02	23918001	23924000	6000	CN2	CN2	CN2	CN0	CN2
SL2.40ch02	24322001	24332000	10000	CN2	CN3	CN2	CN2	CN4
SL2.40ch02	24936001	24942000	6000	CN2	CN1	CN2	CN2	CN4
SL2.40ch02	26450001	26460000	10000	CN2	CN2	CN2	CN2	CN3	Solyc02g055390.1
SL2.40ch02	27502001	27512000	10000	CN2	CN2	CN2	CN1	CN2
SL2.40ch02	27726001	27732000	6000	CN2	CN2	CN2	CN1	CN2
SL2.40ch02	28224001	28232000	8000	CN2	CN2	CN2	CN1	CN2	Solyc02g062060.1;Solyc02g062070.1
SL2.40ch02	28330001	28338000	8000	CN2	CN2	CN2	CN2	CN0
SL2.40ch02	28348001	28368000	20000	CN2	CN2	CN2	CN2	CN0	Solyc02g062190.1
SL2.40ch02	28868001	28874000	6000	CN2	CN4	CN4	CN2	CN2
SL2.40ch02	29184001	29194000	10000	CN2	CN2	CN1	CN2	CN1	Solyc02g062820.1
SL2.40ch02	29198001	29206000	8000	CN2	CN2	CN5	CN2	CN5
SL2.40ch02	30466001	30472000	6000	CN2	CN0	CN2	CN2	CN2
SL2.40ch02	30580001	30600000	20000	CN2	CN1	CN2	CN2	CN2	Solyc02g064900.1;Solyc02g064910.1;Solyc02g064920.1
SL2.40ch02	30722001	30728000	6000	CN2	CN2	CN2	CN2	CN3
SL2.40ch02	30828001	30834000	6000	CN2	CN1	CN1	CN3	CN2	Solyc02g065080.2
SL2.40ch02	31004001	31026000	22000	CN2	CN1	CN1	CN2	CN2	Solyc02g065260.2;Solyc02g065270.1;Solyc02g065280.2
SL2.40ch02	31638001	31650000	12000	CN2	CN1	CN2	CN2	CN2	Solyc02g066840.1;Solyc02g066850.1
SL2.40ch02	31890001	31898000	8000	CN2	CN1	CN2	CN2	CN2	Solyc02g067090.2
SL2.40ch02	33144001	33164000	20000	CN2	CN2	CN1	CN2	CN2	Solyc02g068600.2;Solyc02g068610.1
SL2.40ch02	33290001	33314000	24000	CN2	CN2	CN2	CN1	CN2	Solyc02g068810.1;Solyc02g068820.1
SL2.40ch02	34420001	34472000	52000	CN2	CN1	CN2	CN1	CN2
SL2.40ch02	35384001	35392000	8000	CN2	CN1	CN2	CN1	CN2	Solyc02g071330.2
SL2.40ch02	35610001	35618000	8000	CN2	CN0	CN2	CN1	CN2	Solyc02g071660.2
SL2.40ch02	36194001	36202000	8000	CN2	CN2	CN4	CN2	CN2	Solyc02g072400.1
SL2.40ch02	36312001	36360000	48000	CN2	CN1	CN2	CN2	CN2	Solyc02g072570.1;Solyc02g073570.1;Solyc02g073580.1;Solyc02g074590.2;Solyc02g074600.2;Solyc02g074610.1;Solyc02g075610.2;Solyc02g075620.2;Solyc02g075630.1
SL2.40ch02	36678001	36684000	6000	CN2	CN2	CN3	CN2	CN3	Solyc02g077030.2
SL2.40ch02	37606001	37622000	16000	CN2	CN2	CN2	CN1	CN2	Solyc02g078290.2;Solyc02g078300.2
SL2.40ch02	37810001	37816000	6000	CN2	CN2	CN2	CN1	CN2	Solyc02g078560.2;Solyc02g078570.2
SL2.40ch02	38654001	38660000	6000	CN2	CN2	CN3	CN2	CN2	Solyc02g079550.1
SL2.40ch02	38986001	38992000	6000	CN2	CN1	CN2	CN1	CN2
SL2.40ch02	39088001	39094000	6000	CN2	CN2	CN3	CN2	CN3	Solyc02g080240.1
SL2.40ch02	39698001	39704000	6000	CN2	CN2	CN3	CN2	CN3	Solyc02g081060.2
SL2.40ch02	39760001	39766000	6000	CN2	CN2	CN3	CN2	CN3
SL2.40ch02	40130001	40136000	6000	CN2	CN2	CN2	CN1	CN2	Solyc02g081690.1;Solyc02g081700.1
SL2.40ch02	40184001	40190000	6000	CN2	CN2	CN2	CN1	CN2
SL2.40ch02	40596001	40604000	8000	CN2	CN2	CN2	CN2	CN3
SL2.40ch02	40642001	40652000	10000	CN3	CN1	CN2	CN1	CN3	Solyc02g082380.1;Solyc02g082390.1
SL2.40ch02	40948001	40964000	16000	CN2	CN1	CN2	CN1	CN2	Solyc02g082730.2
SL2.40ch02	42000001	42006000	6000	CN2	CN2	CN2	CN1	CN1	Solyc02g084260.1;Solyc02g084270.1
SL2.40ch02	42070001	42076000	6000	CN2	CN2	CN3	CN2	CN3
SL2.40ch02	42174001	42180000	6000	CN2	CN2	CN6	CN2	CN6
SL2.40ch02	44992001	45002000	10000	CN3	CN2	CN2	CN2	CN2	Solyc02g088260.2;Solyc02g088270.2
SL2.40ch02	45088001	45096000	8000	CN2	CN2	CN2	CN2	CN3
SL2.40ch02	45448001	45474000	26000	CN1	CN2	CN2	CN2	CN2	Solyc02g088950.1;Solyc02g088960.2;Solyc02g088970.1
SL2.40ch02	45996001	46002000	6000	CN2	CN2	CN2	CN2	CN3
SL2.40ch02	46530001	46536000	6000	CN2	CN2	CN2	CN0	CN1
SL2.40ch02	47080001	47088000	8000	CN2	CN2	CN2	CN2	CN3
SL2.40ch02	47380001	47388000	8000	CN2	CN2	CN2	CN2	CN1	Solyc02g091530.2;Solyc02g091540.2;Solyc02g091550.1
SL2.40ch02	47488001	47494000	6000	CN2	CN2	CN2	CN1	CN2	Solyc02g091680.2
SL2.40ch02	49836001	49842000	6000	CN2	CN2	CN2	CN1	CN2
SL2.40ch02	49866001	49874000	8000	CN2	CN2	CN2	CN1	CN2	Solyc02g094730.1
SL2.40ch02	49888001	49902000	14000	CN2	CN2	CN2	CN1	CN2
SL2.40ch03	156001	162000	6000	CN2	CN2	CN2	CN1	CN1	Solyc03g005270.2;Solyc03g005280.2
SL2.40ch03	238001	266000	28000	CN2	CN2	CN2	CN3	CN6	Solyc03g005400.1
SL2.40ch03	710001	716000	6000	CN2	CN4	CN5	CN2	CN2	Solyc03g006030.2
SL2.40ch03	1266001	1278000	12000	CN2	CN2	CN2	CN3	CN6	Solyc03g006720.1
SL2.40ch03	1458001	1464000	6000	CN2	CN2	CN2	CN2	CN6
SL2.40ch03	3620001	3626000	6000	CN2	CN2	CN2	CN1	CN1
SL2.40ch03	4476001	4482000	6000	CN2	CN0	CN2	CN2	CN2
SL2.40ch03	4504001	4510000	6000	CN2	CN0	CN2	CN2	CN2
SL2.40ch03	4536001	4550000	14000	CN2	CN0	CN2	CN2	CN2
SL2.40ch03	4816001	4822000	6000	CN2	CN2	CN2	CN2	CN3	Solyc03g013360.1
SL2.40ch03	5604001	5612000	8000	CN2	CN0	CN2	CN2	CN2
SL2.40ch03	5658001	5666000	8000	CN2	CN0	CN2	CN2	CN2
SL2.40ch03	5684001	5690000	6000	CN2	CN0	CN2	CN2	CN2
SL2.40ch03	5696001	5740000	44000	CN2	CN0	CN2	CN2	CN2
SL2.40ch03	5748001	5824000	76000	CN2	CN0	CN2	CN2	CN2	Solyc03g013450.1
SL2.40ch03	5832001	5886000	54000	CN2	CN0	CN2	CN2	CN2	Solyc03g013460.1;Solyc03g013470.1
SL2.40ch03	5964001	5972000	8000	CN2	CN0	CN2	CN2	CN2
SL2.40ch03	6210001	6216000	6000	CN2	CN2	CN1	CN5	CN3	Solyc03g013600.1;Solyc03g013610.1;Solyc03g013620.1
SL2.40ch03	6326001	6332000	6000	CN2	CN1	CN2	CN2	CN2
SL2.40ch03	8240001	8246000	6000	CN2	CN2	CN2	CN3	CN5
SL2.40ch03	9072001	9088000	16000	CN2	CN2	CN2	CN2	CN3
SL2.40ch03	9938001	9944000	6000	CN2	CN2	CN2	CN1	CN2
SL2.40ch03	11244001	11250000	6000	CN2	CN2	CN1	CN2	CN2
SL2.40ch03	11796001	11816000	20000	CN2	CN2	CN0	CN2	CN2	Solyc03g044030.1;Solyc03g044040.1
SL2.40ch03	13066001	13072000	6000	CN2	CN0	CN2	CN2	CN2
SL2.40ch03	13330001	13366000	36000	CN2	CN0	CN2	CN2	CN2	Solyc03g044490.1
SL2.40ch03	13994001	14000000	6000	CN2	CN2	CN2	CN1	CN2
SL2.40ch03	14340001	14348000	8000	CN2	CN2	CN2	CN2	CN3
SL2.40ch03	15132001	15138000	6000	CN2	CN0	CN2	CN1	CN2
SL2.40ch03	16712001	16718000	6000	CN2	CN2	CN2	CN1	CN2
SL2.40ch03	17216001	17222000	6000	CN2	CN2	CN2	CN2	CN4
SL2.40ch03	17320001	17340000	20000	CN2	CN1	CN2	CN2	CN3
SL2.40ch03	17504001	17514000	10000	CN2	CN2	CN2	CN2	CN3	Solyc03g051600.1
SL2.40ch03	17748001	17864000	116000	CN2	CN1	CN2	CN2	CN2
SL2.40ch03	18408001	18416000	8000	CN2	CN1	CN2	CN2	CN2
SL2.40ch03	20008001	20016000	8000	CN2	CN0	CN2	CN2	CN2
SL2.40ch03	20810001	20816000	6000	CN1	CN2	CN1	CN4	CN4	Solyc03g058220.1
SL2.40ch03	21806001	21814000	8000	CN2	CN1	CN2	CN2	CN2
SL2.40ch03	22166001	22190000	24000	CN2	CN3	CN2	CN1	CN1	Solyc03g058520.1;Solyc03g058530.1
SL2.40ch03	22198001	22248000	50000	CN2	CN4	CN2	CN2	CN2	Solyc03g058540.1;Solyc03g058550.1;Solyc03g058560.1;Solyc03g058570.1
SL2.40ch03	22516001	22542000	26000	CN2	CN0	CN2	CN2	CN2	Solyc03g058620.1
SL2.40ch03	22780001	22818000	38000	CN2	CN0	CN2	CN2	CN2
SL2.40ch03	22836001	22866000	30000	CN2	CN0	CN2	CN2	CN2
SL2.40ch03	22880001	22896000	16000	CN2	CN0	CN2	CN2	CN2	Solyc03g058680.1
SL2.40ch03	22924001	22984000	60000	CN2	CN0	CN2	CN2	CN2	Solyc03g058700.1;Solyc03g058710.1;Solyc03g058720.1;Solyc03g058730.1
SL2.40ch03	23078001	23086000	8000	CN2	CN0	CN2	CN2	CN2
SL2.40ch03	24436001	24442000	6000	CN2	CN1	CN2	CN2	CN2
SL2.40ch03	24940001	24946000	6000	CN2	CN2	CN2	CN1	CN1
SL2.40ch03	25374001	25418000	44000	CN2	CN0	CN2	CN2	CN2
SL2.40ch03	25950001	25960000	10000	CN2	CN0	CN2	CN2	CN2
SL2.40ch03	26664001	26672000	8000	CN2	CN0	CN2	CN2	CN2
SL2.40ch03	26896001	26916000	20000	CN2	CN1	CN2	CN2	CN2
SL2.40ch03	26974001	26980000	6000	CN2	CN2	CN2	CN1	CN1
SL2.40ch03	27374001	27382000	8000	CN2	CN0	CN2	CN2	CN2
SL2.40ch03	28756001	28762000	6000	CN2	CN2	CN2	CN1	CN2
SL2.40ch03	29688001	29694000	6000	CN2	CN2	CN2	CN1	CN2	Solyc03g062820.1
SL2.40ch03	30512001	30518000	6000	CN0	CN0	CN1	CN0	CN2	Solyc03g063070.1;Solyc03g063080.1
SL2.40ch03	31134001	31140000	6000	CN2	CN2	CN1	CN2	CN2
SL2.40ch03	31778001	31786000	8000	CN2	CN0	CN2	CN2	CN2
SL2.40ch03	31796001	31804000	8000	CN2	CN0	CN2	CN2	CN2
SL2.40ch03	31970001	31986000	16000	CN2	CN2	CN2	CN2	CN3	Solyc03g063480.2;Solyc03g063490.1;Solyc03g063500.1;Solyc03g063510.1
SL2.40ch03	32034001	32046000	12000	CN2	CN0	CN2	CN2	CN2	Solyc03g063530.1
SL2.40ch03	33188001	33196000	8000	CN2	CN0	CN2	CN2	CN2
SL2.40ch03	33514001	33522000	8000	CN2	CN0	CN2	CN2	CN2
SL2.40ch03	33928001	33934000	6000	CN2	CN3	CN2	CN2	CN2
SL2.40ch03	34648001	34656000	8000	CN2	CN0	CN2	CN2	CN2
SL2.40ch03	34900001	34912000	12000	CN2	CN0	CN2	CN2	CN2
SL2.40ch03	35040001	35048000	8000	CN2	CN0	CN2	CN2	CN2
SL2.40ch03	35138001	35162000	24000	CN2	CN0	CN2	CN2	CN2
SL2.40ch03	35172001	35196000	24000	CN2	CN0	CN2	CN2	CN2
SL2.40ch03	35240001	35252000	12000	CN2	CN0	CN2	CN2	CN2
SL2.40ch03	35402001	35408000	6000	CN2	CN0	CN2	CN2	CN2
SL2.40ch03	35446001	35456000	10000	CN2	CN0	CN2	CN2	CN2
SL2.40ch03	35554001	35570000	16000	CN2	CN0	CN2	CN2	CN2
SL2.40ch03	35632001	35696000	64000	CN2	CN0	CN2	CN2	CN2	Solyc03g065050.1
SL2.40ch03	35712001	35854000	142000	CN2	CN0	CN2	CN2	CN2
SL2.40ch03	36002001	36008000	6000	CN2	CN0	CN2	CN2	CN2
SL2.40ch03	36036001	36102000	66000	CN2	CN0	CN2	CN2	CN2
SL2.40ch03	36342001	36348000	6000	CN2	CN2	CN2	CN1	CN2
SL2.40ch03	36582001	36596000	14000	CN2	CN0	CN2	CN2	CN2
SL2.40ch03	36868001	36876000	8000	CN2	CN0	CN2	CN2	CN2
SL2.40ch03	36894001	36900000	6000	CN2	CN2	CN2	CN1	CN2	Solyc03g065080.1
SL2.40ch03	36966001	37058000	92000	CN2	CN0	CN2	CN2	CN2	Solyc03g065110.1;Solyc03g065120.1;Solyc03g065130.1;Solyc03g065140.1
SL2.40ch03	37072001	37110000	38000	CN2	CN0	CN2	CN2	CN2
SL2.40ch03	37122001	37232000	110000	CN2	CN0	CN2	CN2	CN2	Solyc03g065150.1;Solyc03g065160.1
SL2.40ch03	37244001	37290000	46000	CN2	CN0	CN2	CN2	CN2	Solyc03g065170.1
SL2.40ch03	37300001	37328000	28000	CN2	CN0	CN2	CN2	CN2
SL2.40ch03	37534001	37540000	6000	CN2	CN2	CN2	CN1	CN1
SL2.40ch03	37578001	37594000	16000	CN2	CN4	CN2	CN2	CN2	Solyc03g065190.1
SL2.40ch03	37814001	37850000	36000	CN2	CN0	CN2	CN2	CN2
SL2.40ch03	38316001	38346000	30000	CN2	CN2	CN0	CN2	CN2
SL2.40ch03	38906001	38916000	10000	CN2	CN1	CN3	CN2	CN4
SL2.40ch03	38922001	39020000	98000	CN2	CN0	CN2	CN2	CN2
SL2.40ch03	39230001	39276000	46000	CN2	CN2	CN2	CN2	CN3
SL2.40ch03	39478001	39486000	8000	CN2	CN1	CN2	CN2	CN2
SL2.40ch03	40134001	40140000	6000	CN2	CN1	CN2	CN2	CN2
SL2.40ch03	42452001	42458000	6000	CN1	CN1	CN1	CN4	CN4	Solyc03g078010.1
SL2.40ch03	43192001	43204000	12000	CN2	CN2	CN0	CN2	CN2
SL2.40ch03	43886001	43892000	6000	CN2	CN2	CN2	CN1	CN2	Solyc03g078300.1
SL2.40ch03	44596001	44604000	8000	CN2	CN1	CN2	CN2	CN2
SL2.40ch03	44788001	44794000	6000	CN2	CN3	CN3	CN2	CN2
SL2.40ch03	44812001	44820000	8000	CN2	CN0	CN2	CN2	CN2
SL2.40ch03	45160001	45166000	6000	CN2	CN0	CN2	CN2	CN2
SL2.40ch03	47170001	47176000	6000	CN2	CN2	CN2	CN3	CN5	Solyc03g083670.1
SL2.40ch03	47312001	47328000	16000	CN2	CN2	CN2	CN1	CN2	Solyc03g083850.1
SL2.40ch03	47386001	47394000	8000	CN2	CN2	CN2	CN0	CN2
SL2.40ch03	47718001	47728000	10000	CN2	CN2	CN2	CN1	CN1	Solyc03g093090.1;Solyc03g093100.1
SL2.40ch03	47850001	47856000	6000	CN2	CN2	CN2	CN1	CN2	Solyc03g093210.2;Solyc03g093220.2
SL2.40ch03	47908001	47916000	8000	CN2	CN2	CN2	CN0	CN2	Solyc03g093280.1;Solyc03g093290.2
SL2.40ch03	47984001	47992000	8000	CN2	CN2	CN2	CN1	CN2
SL2.40ch03	47996001	48004000	8000	CN2	CN2	CN0	CN2	CN2
SL2.40ch03	48438001	48444000	6000	CN2	CN2	CN2	CN0	CN2	Solyc03g093580.1
SL2.40ch03	48736001	48748000	12000	CN2	CN2	CN2	CN1	CN2
SL2.40ch03	48798001	48806000	8000	CN2	CN2	CN2	CN1	CN2
SL2.40ch03	48818001	48836000	18000	CN2	CN2	CN2	CN0	CN2	Solyc03g093720.1;Solyc03g093730.1
SL2.40ch03	48846001	48860000	14000	CN2	CN2	CN2	CN1	CN2
SL2.40ch03	49354001	49364000	10000	CN2	CN2	CN2	CN1	CN2
SL2.40ch03	49934001	49940000	6000	CN2	CN2	CN2	CN5	CN4	Solyc03g095380.1;Solyc03g095390.1
SL2.40ch03	50456001	50462000	6000	CN2	CN3	CN0	CN2	CN2
SL2.40ch03	50822001	50828000	6000	CN2	CN2	CN0	CN2	CN2
SL2.40ch03	51208001	51214000	6000	CN2	CN2	CN1	CN2	CN2
SL2.40ch03	51428001	51438000	10000	CN2	CN2	CN0	CN2	CN2	Solyc03g096110.1;Solyc03g096120.1
SL2.40ch03	52086001	52136000	50000	CN2	CN2	CN0	CN2	CN2	Solyc03g096520.1
SL2.40ch03	53650001	53698000	48000	CN2	CN2	CN2	CN3	CN5	Solyc03g097880.1
SL2.40ch03	53704001	53724000	20000	CN2	CN2	CN2	CN2	CN4	Solyc03g097890.1
SL2.40ch03	54524001	54546000	22000	CN2	CN0	CN2	CN2	CN2
SL2.40ch03	54572001	54638000	66000	CN2	CN0	CN2	CN2	CN2
SL2.40ch03	54644001	54688000	44000	CN2	CN0	CN2	CN2	CN2
SL2.40ch03	58316001	58322000	6000	CN2	CN2	CN4	CN1	CN2
SL2.40ch03	58838001	58890000	52000	CN2	CN2	CN1	CN1	CN2	Solyc03g114930.2;Solyc03g114940.2;Solyc03g114950.2;Solyc03g114960.2;Solyc03g114970.2
SL2.40ch03	58978001	58984000	6000	CN2	CN2	CN2	CN2	CN3	Solyc03g115130.2
SL2.40ch03	59086001	59092000	6000	CN2	CN2	CN2	CN1	CN2
SL2.40ch03	59750001	59760000	10000	CN2	CN2	CN2	CN5	CN2	Solyc03g116200.1;Solyc03g116210.1
SL2.40ch03	59922001	59928000	6000	CN2	CN2	CN1	CN3	CN2	Solyc03g116420.1;Solyc03g116430.1
SL2.40ch03	60264001	60270000	6000	CN2	CN0	CN2	CN2	CN2
SL2.40ch03	61138001	61148000	10000	CN2	CN2	CN1	CN2	CN0
SL2.40ch03	61292001	61298000	6000	CN2	CN2	CN2	CN1	CN1	Solyc03g118330.1
SL2.40ch04	160001	178000	18000	CN2	CN2	CN2	CN4	CN6	Solyc04g005210.1;Solyc04g005220.1
SL2.40ch04	796001	804000	8000	CN2	CN2	CN2	CN0	CN2	Solyc04g007070.2;Solyc04g007080.2;Solyc04g007090.1
SL2.40ch04	1338001	1344000	6000	CN2	CN2	CN2	CN1	CN2
SL2.40ch04	1392001	1398000	6000	CN2	CN2	CN2	CN2	CN1	Solyc04g007710.2
SL2.40ch04	1794001	1802000	8000	CN1	CN2	CN1	CN2	CN2	Solyc04g008120.1
SL2.40ch04	1862001	1882000	20000	CN2	CN2	CN2	CN0	CN2	Solyc04g008200.2
SL2.40ch04	2502001	2550000	48000	CN2	CN2	CN2	CN1	CN2	Solyc04g008890.2;Solyc04g008900.2;Solyc04g008910.1;Solyc04g008920.1;Solyc04g008930.1
SL2.40ch04	3710001	3758000	48000	CN2	CN2	CN2	CN3	CN6	Solyc04g011330.1
SL2.40ch04	4260001	4272000	12000	CN2	CN1	CN2	CN2	CN2
SL2.40ch04	4294001	4302000	8000	CN2	CN1	CN2	CN1	CN2	Solyc04g011920.1
SL2.40ch04	4314001	4324000	10000	CN3	CN1	CN2	CN2	CN2	Solyc04g011950.1;Solyc04g011960.1
SL2.40ch04	4476001	4506000	30000	CN2	CN2	CN2	CN4	CN6	Solyc04g012200.1;Solyc04g013200.1
SL2.40ch04	4598001	4610000	12000	CN4	CN2	CN0	CN2	CN2	Solyc04g014310.1;Solyc04g014320.1;Solyc04g014330.1
SL2.40ch04	4886001	4894000	8000	CN2	CN0	CN2	CN2	CN2
SL2.40ch04	4900001	4908000	8000	CN2	CN0	CN2	CN2	CN2	Solyc04g014620.1;Solyc04g014640.1
SL2.40ch04	5022001	5030000	8000	CN2	CN4	CN2	CN4	CN2	Solyc04g014780.1
SL2.40ch04	5410001	5416000	6000	CN2	CN2	CN2	CN2	CN1
SL2.40ch04	5794001	5808000	14000	CN2	CN1	CN2	CN2	CN2
SL2.40ch04	5836001	5852000	16000	CN2	CN2	CN2	CN1	CN2
SL2.40ch04	6104001	6112000	8000	CN2	CN2	CN2	CN1	CN2	Solyc04g015810.1
SL2.40ch04	6340001	6346000	6000	CN2	CN3	CN2	CN3	CN2	Solyc04g015890.1
SL2.40ch04	6670001	6684000	14000	CN2	CN4	CN2	CN4	CN2
SL2.40ch04	7336001	7392000	56000	CN2	CN3	CN2	CN3	CN2	Solyc04g016510.2;Solyc04g016520.2;Solyc04g016530.2;Solyc04g016540.1;Solyc04g016550.2;Solyc04g016560.1
SL2.40ch04	7466001	7476000	10000	CN2	CN0	CN2	CN0	CN2
SL2.40ch04	7490001	7504000	14000	CN2	CN0	CN2	CN1	CN2	Solyc04g017590.1
SL2.40ch04	7512001	7546000	34000	CN2	CN0	CN2	CN0	CN2	Solyc04g017600.1
SL2.40ch04	7558001	7566000	8000	CN4	CN0	CN4	CN2	CN2
SL2.40ch04	8190001	8198000	8000	CN2	CN1	CN2	CN1	CN2	Solyc04g017780.1
SL2.40ch04	8634001	8640000	6000	CN2	CN1	CN2	CN1	CN2
SL2.40ch04	8784001	8792000	8000	CN2	CN1	CN2	CN1	CN2
SL2.40ch04	8804001	8840000	36000	CN2	CN2	CN2	CN1	CN2	Solyc04g017970.1
SL2.40ch04	8848001	8874000	26000	CN2	CN2	CN2	CN1	CN2
SL2.40ch04	8928001	8952000	24000	CN2	CN2	CN2	CN1	CN2
SL2.40ch04	8960001	9084000	124000	CN2	CN2	CN2	CN1	CN2	Solyc04g018000.1;Solyc04g018010.1;Solyc04g018020.1;Solyc04g018030.1;Solyc04g018040.1
SL2.40ch04	9086001	9178000	92000	CN2	CN0	CN2	CN0	CN2	Solyc04g018050.1
SL2.40ch04	9320001	9326000	6000	CN2	CN0	CN2	CN0	CN2
SL2.40ch04	9358001	9386000	28000	CN2	CN0	CN2	CN0	CN2
SL2.40ch04	9610001	9618000	8000	CN2	CN0	CN2	CN0	CN2	Solyc04g018130.1
SL2.40ch04	9822001	9832000	10000	CN2	CN0	CN2	CN0	CN2
SL2.40ch04	9890001	9908000	18000	CN2	CN1	CN2	CN1	CN2
SL2.40ch04	9994001	10008000	14000	CN2	CN1	CN2	CN1	CN3
SL2.40ch04	10074001	10080000	6000	CN2	CN2	CN2	CN2	CN3
SL2.40ch04	10086001	10394000	308000	CN2	CN0	CN2	CN2	CN2	Solyc04g018180.1;Solyc04g018190.1
SL2.40ch04	10630001	10642000	12000	CN2	CN1	CN2	CN1	CN2	Solyc04g018220.1
SL2.40ch04	10660001	10666000	6000	CN2	CN0	CN2	CN1	CN2
SL2.40ch04	10752001	10764000	12000	CN2	CN0	CN2	CN1	CN2
SL2.40ch04	10876001	10886000	10000	CN2	CN0	CN2	CN1	CN2
SL2.40ch04	11080001	11100000	20000	CN2	CN1	CN2	CN2	CN2
SL2.40ch04	11164001	11170000	6000	CN2	CN2	CN2	CN5	CN3	Solyc04g018240.1;Solyc04g018250.1
SL2.40ch04	11266001	11272000	6000	CN2	CN2	CN2	CN1	CN2
SL2.40ch04	11374001	11380000	6000	CN3	CN0	CN3	CN1	CN2
SL2.40ch04	11524001	11532000	8000	CN2	CN1	CN2	CN1	CN3
SL2.40ch04	11576001	11594000	18000	CN2	CN1	CN2	CN1	CN2	Solyc04g019310.1;Solyc04g019320.1;Solyc04g019330.1
SL2.40ch04	13372001	13382000	10000	CN1	CN1	CN1	CN5	CN5	Solyc04g024540.1;Solyc04g024550.1;Solyc04g024560.1;Solyc04g024570.1;Solyc04g024580.1
SL2.40ch04	13754001	13760000	6000	CN2	CN2	CN2	CN1	CN1	Solyc04g024660.1
SL2.40ch04	15150001	15196000	46000	CN2	CN0	CN2	CN0	CN2
SL2.40ch04	15290001	15334000	44000	CN2	CN0	CN2	CN0	CN2
SL2.40ch04	16138001	16144000	6000	CN2	CN2	CN2	CN2	CN3
SL2.40ch04	16678001	16880000	202000	CN2	CN3	CN2	CN3	CN2	Solyc04g024990.1;Solyc04g025000.1
SL2.40ch04	16890001	16920000	30000	CN2	CN4	CN2	CN2	CN2
SL2.40ch04	18806001	18814000	8000	CN2	CN0	CN2	CN2	CN2
SL2.40ch04	18856001	18870000	14000	CN2	CN0	CN2	CN1	CN2
SL2.40ch04	19980001	20114000	134000	CN2	CN0	CN2	CN0	CN2
SL2.40ch04	21316001	21362000	46000	CN2	CN0	CN2	CN0	CN2
SL2.40ch04	21572001	21578000	6000	CN2	CN0	CN2	CN0	CN2
SL2.40ch04	21754001	21766000	12000	CN2	CN0	CN2	CN0	CN2	Solyc04g025600.1
SL2.40ch04	22342001	22348000	6000	CN2	CN2	CN2	CN1	CN5
SL2.40ch04	22936001	22942000	6000	CN2	CN0	CN2	CN0	CN2
SL2.40ch04	23236001	23248000	12000	CN2	CN0	CN2	CN0	CN2
SL2.40ch04	23302001	23350000	48000	CN2	CN0	CN2	CN0	CN2
SL2.40ch04	23360001	23422000	62000	CN2	CN0	CN2	CN0	CN2	Solyc04g025970.1
SL2.40ch04	23470001	23502000	32000	CN2	CN0	CN2	CN0	CN2
SL2.40ch04	23508001	23528000	20000	CN2	CN0	CN2	CN0	CN2	Solyc04g026000.1
SL2.40ch04	23538001	23570000	32000	CN2	CN0	CN2	CN0	CN2
SL2.40ch04	23580001	23610000	30000	CN2	CN0	CN2	CN0	CN2	Solyc04g026010.1
SL2.40ch04	23620001	23632000	12000	CN2	CN0	CN2	CN0	CN2
SL2.40ch04	23736001	23746000	10000	CN2	CN0	CN2	CN1	CN2
SL2.40ch04	24868001	24874000	6000	CN2	CN2	CN2	CN2	CN4
SL2.40ch04	24882001	24888000	6000	CN2	CN0	CN2	CN0	CN2
SL2.40ch04	25366001	25374000	8000	CN2	CN1	CN2	CN1	CN2
SL2.40ch04	26320001	26352000	32000	CN2	CN0	CN2	CN0	CN2	Solyc04g026300.1
SL2.40ch04	26356001	26364000	8000	CN2	CN2	CN2	CN3	CN3	Solyc04g026310.1;Solyc04g026320.1
SL2.40ch04	26920001	26928000	8000	CN2	CN2	CN2	CN2	CN3
SL2.40ch04	26960001	26970000	10000	CN0	CN8	CN0	CN8	CN0
SL2.40ch04	27510001	27516000	6000	CN2	CN1	CN3	CN2	CN3
SL2.40ch04	27538001	27544000	6000	CN2	CN0	CN2	CN0	CN2
SL2.40ch04	28340001	28348000	8000	CN3	CN1	CN2	CN1	CN2
SL2.40ch04	28570001	28576000	6000	CN2	CN2	CN2	CN1	CN2
SL2.40ch04	29016001	29038000	22000	CN2	CN1	CN2	CN1	CN2
SL2.40ch04	29106001	29112000	6000	CN2	CN2	CN2	CN2	CN3
SL2.40ch04	29556001	29624000	68000	CN2	CN0	CN2	CN0	CN2
SL2.40ch04	29762001	29804000	42000	CN2	CN0	CN2	CN0	CN2
SL2.40ch04	29814001	29966000	152000	CN2	CN0	CN2	CN0	CN2
SL2.40ch04	30178001	30250000	72000	CN2	CN0	CN2	CN0	CN2
SL2.40ch04	30484001	30494000	10000	CN1	CN2	CN2	CN2	CN3
SL2.40ch04	30502001	30520000	18000	CN2	CN2	CN2	CN5	CN5	Solyc04g039760.1;Solyc04g039770.1;Solyc04g039780.1;Solyc04g039790.1;Solyc04g039800.1;Solyc04g039810.1;Solyc04g039820.1;Solyc04g039830.1
SL2.40ch04	30524001	30530000	6000	CN1	CN1	CN1	CN4	CN3	Solyc04g039840.1;Solyc04g039850.1
SL2.40ch04	30672001	30682000	10000	CN2	CN0	CN2	CN0	CN2	Solyc04g039930.2;Solyc04g039940.1
SL2.40ch04	31458001	31464000	6000	CN2	CN1	CN2	CN1	CN2
SL2.40ch04	31472001	31500000	28000	CN2	CN1	CN2	CN1	CN2	Solyc04g045310.2
SL2.40ch04	31556001	31562000	6000	CN2	CN0	CN2	CN0	CN2
SL2.40ch04	32260001	32276000	16000	CN2	CN0	CN2	CN0	CN2
SL2.40ch04	33112001	33120000	8000	CN2	CN2	CN1	CN6	CN4	Solyc04g045540.1;Solyc04g045550.1
SL2.40ch04	33152001	33158000	6000	CN2	CN0	CN2	CN0	CN2
SL2.40ch04	34060001	34066000	6000	CN2	CN2	CN2	CN3	CN3
SL2.40ch04	34068001	34082000	14000	CN2	CN0	CN2	CN0	CN2
SL2.40ch04	34460001	34468000	8000	CN2	CN0	CN2	CN0	CN2	Solyc04g045660.2
SL2.40ch04	36978001	36986000	8000	CN2	CN2	CN2	CN3	CN4
SL2.40ch04	37026001	37032000	6000	CN2	CN2	CN2	CN2	CN3
SL2.40ch04	37560001	37566000	6000	CN2	CN2	CN2	CN2	CN1
SL2.40ch04	38018001	38026000	8000	CN2	CN0	CN2	CN0	CN2
SL2.40ch04	39944001	40016000	72000	CN2	CN1	CN2	CN1	CN2
SL2.40ch04	40286001	40312000	26000	CN2	CN4	CN2	CN2	CN2
SL2.40ch04	40696001	40710000	14000	CN2	CN0	CN2	CN0	CN2
SL2.40ch04	41712001	41718000	6000	CN2	CN2	CN2	CN4	CN4	Solyc04g049580.2;Solyc04g049590.1;Solyc04g049600.2;Solyc04g049610.2
SL2.40ch04	42464001	42470000	6000	CN2	CN2	CN2	CN1	CN5
SL2.40ch04	44146001	44152000	6000	CN2	CN2	CN2	CN2	CN1
SL2.40ch04	44330001	44354000	24000	CN2	CN0	CN2	CN0	CN2	Solyc04g050030.1
SL2.40ch04	45290001	45296000	6000	CN2	CN2	CN2	CN2	CN1	Solyc04g050210.1
SL2.40ch04	45424001	45430000	6000	CN2	CN2	CN2	CN2	CN1	Solyc04g050230.1
SL2.40ch04	45618001	45626000	8000	CN2	CN2	CN2	CN2	CN3
SL2.40ch04	46212001	46218000	6000	CN2	CN2	CN2	CN2	CN3
SL2.40ch04	47082001	47088000	6000	CN2	CN1	CN2	CN2	CN3
SL2.40ch04	47180001	47188000	8000	CN2	CN0	CN2	CN0	CN2
SL2.40ch04	47270001	47276000	6000	CN2	CN2	CN3	CN2	CN3
SL2.40ch04	47636001	47644000	8000	CN2	CN1	CN2	CN1	CN2
SL2.40ch04	47870001	47882000	12000	CN2	CN2	CN2	CN4	CN4	Solyc04g050840.1;Solyc04g050850.1
SL2.40ch04	48412001	48418000	6000	CN2	CN0	CN2	CN0	CN2
SL2.40ch04	48580001	48594000	14000	CN2	CN4	CN2	CN2	CN2	Solyc04g051070.1
SL2.40ch04	48682001	48704000	22000	CN2	CN1	CN2	CN1	CN2
SL2.40ch04	50746001	50764000	18000	CN2	CN1	CN2	CN1	CN2
SL2.40ch04	51290001	51296000	6000	CN2	CN1	CN2	CN0	CN2
SL2.40ch04	51542001	51560000	18000	CN2	CN3	CN2	CN2	CN2
SL2.40ch04	52306001	52330000	24000	CN2	CN2	CN4	CN2	CN4	Solyc04g054740.2
SL2.40ch04	52728001	52736000	8000	CN2	CN2	CN3	CN2	CN3
SL2.40ch04	52916001	52922000	6000	CN0	CN0	CN8	CN2	CN2	Solyc04g055140.1;Solyc04g055150.1
SL2.40ch04	53048001	53058000	10000	CN2	CN2	CN3	CN2	CN3	Solyc04g055260.2
SL2.40ch04	53224001	53236000	12000	CN2	CN2	CN4	CN2	CN4
SL2.40ch04	53374001	53394000	20000	CN0	CN0	CN2	CN2	CN2	Solyc04g056460.1
SL2.40ch04	53602001	53610000	8000	CN2	CN2	CN2	CN1	CN2
SL2.40ch04	54678001	54688000	10000	CN2	CN3	CN2	CN2	CN2	Solyc04g063430.1;Solyc04g063440.1
SL2.40ch04	55224001	55238000	14000	CN2	CN2	CN2	CN2	CN3
SL2.40ch04	55264001	55300000	36000	CN2	CN2	CN2	CN3	CN3	Solyc04g064960.1
SL2.40ch04	55306001	55312000	6000	CN2	CN2	CN2	CN4	CN4
SL2.40ch04	56154001	56162000	8000	CN2	CN1	CN2	CN1	CN2
SL2.40ch04	56400001	56408000	8000	CN2	CN2	CN2	CN1	CN2
SL2.40ch04	56940001	56958000	18000	CN2	CN2	CN1	CN2	CN2	Solyc04g072320.1;Solyc04g072330.1;Solyc04g072340.1
SL2.40ch04	56962001	56968000	6000	CN2	CN2	CN0	CN2	CN2
SL2.40ch04	57668001	57676000	8000	CN2	CN2	CN0	CN2	CN2	Solyc04g074060.1;Solyc04g074070.1
SL2.40ch04	58068001	58074000	6000	CN2	CN2	CN1	CN2	CN1
SL2.40ch04	58522001	58528000	6000	CN0	CN0	CN8	CN8	CN0
SL2.40ch04	63182001	63196000	14000	CN2	CN2	CN2	CN0	CN2	Solyc04g081620.1;Solyc04g081630.1
SL2.40ch04	64040001	64046000	6000	CN2	CN2	CN2	CN5	CN6	Solyc04g082980.1;Solyc04g082990.2
SL2.40ch05	260001	270000	10000	CN2	CN0	CN2	CN2	CN2	Solyc05g005330.2
SL2.40ch05	338001	344000	6000	CN2	CN2	CN2	CN2	CN3	Solyc05g005460.2
SL2.40ch05	974001	982000	8000	CN2	CN1	CN2	CN1	CN2	Solyc05g006330.1
SL2.40ch05	1232001	1252000	20000	CN2	CN2	CN2	CN4	CN7	Solyc05g006600.1
SL2.40ch05	1466001	1474000	8000	CN2	CN2	CN2	CN4	CN6	Solyc05g006840.1
SL2.40ch05	2060001	2080000	20000	CN2	CN4	CN2	CN2	CN2	Solyc05g007500.2;Solyc05g007510.2
SL2.40ch05	2978001	2986000	8000	CN2	CN4	CN2	CN2	CN2	Solyc05g008700.1;Solyc05g008710.1;Solyc05g008720.1;Solyc05g008730.1
SL2.40ch05	3418001	3424000	6000	CN2	CN1	CN2	CN2	CN2
SL2.40ch05	4512001	4520000	8000	CN3	CN1	CN3	CN1	CN2	Solyc05g010370.1
SL2.40ch05	4616001	4630000	14000	CN2	CN1	CN2	CN1	CN2
SL2.40ch05	5790001	5796000	6000	CN2	CN1	CN2	CN1	CN2
SL2.40ch05	5978001	5996000	18000	CN2	CN2	CN5	CN2	CN2	Solyc05g012830.1;Solyc05g012840.1
SL2.40ch05	6000001	6014000	14000	CN2	CN2	CN5	CN2	CN2	Solyc05g012860.1
SL2.40ch05	6038001	6044000	6000	CN2	CN2	CN0	CN2	CN2	Solyc05g012900.2;Solyc05g012910.2
SL2.40ch05	6076001	6084000	8000	CN2	CN2	CN2	CN1	CN2	Solyc05g012990.1;Solyc05g013000.1
SL2.40ch05	6182001	6190000	8000	CN2	CN2	CN2	CN4	CN3	Solyc05g013080.1;Solyc05g013090.1;Solyc05g013100.1;Solyc05g013110.1
SL2.40ch05	6208001	6216000	8000	CN2	CN2	CN2	CN1	CN2
SL2.40ch05	6306001	6316000	10000	CN2	CN2	CN1	CN1	CN2
SL2.40ch05	6730001	6738000	8000	CN2	CN2	CN1	CN2	CN2
SL2.40ch05	7112001	7118000	6000	CN2	CN1	CN2	CN1	CN2
SL2.40ch05	7444001	7452000	8000	CN2	CN0	CN2	CN0	CN2
SL2.40ch05	7466001	7472000	6000	CN2	CN0	CN2	CN0	CN3
SL2.40ch05	7622001	7630000	8000	CN2	CN0	CN2	CN1	CN2
SL2.40ch05	7692001	7724000	32000	CN2	CN1	CN2	CN1	CN2
SL2.40ch05	7732001	7780000	48000	CN2	CN1	CN2	CN1	CN2	Solyc05g014070.1;Solyc05g014080.1;Solyc05g014090.1
SL2.40ch05	8110001	8118000	8000	CN2	CN2	CN2	CN0	CN2	Solyc05g014310.2
SL2.40ch05	8910001	8916000	6000	CN2	CN2	CN3	CN2	CN2
SL2.40ch05	10030001	10036000	6000	CN2	CN2	CN2	CN2	CN3
SL2.40ch05	10138001	10144000	6000	CN2	CN2	CN1	CN2	CN2	Solyc05g015260.1
SL2.40ch05	10258001	10268000	10000	CN2	CN0	CN2	CN0	CN2
SL2.40ch05	10368001	10376000	8000	CN2	CN0	CN2	CN0	CN2
SL2.40ch05	10458001	10466000	8000	CN2	CN0	CN2	CN0	CN2	Solyc05g015400.1;Solyc05g015410.2
SL2.40ch05	10720001	10736000	16000	CN2	CN2	CN3	CN2	CN2
SL2.40ch05	11062001	11074000	12000	CN2	CN1	CN2	CN1	CN2
SL2.40ch05	11324001	11336000	12000	CN2	CN0	CN2	CN0	CN2
SL2.40ch05	11646001	11652000	6000	CN2	CN2	CN2	CN2	CN4
SL2.40ch05	11838001	11862000	24000	CN2	CN1	CN2	CN1	CN2	Solyc05g015730.1;Solyc05g015740.1
SL2.40ch05	11870001	11896000	26000	CN2	CN1	CN2	CN1	CN2
SL2.40ch05	12256001	12264000	8000	CN2	CN2	CN2	CN2	CN3
SL2.40ch05	12342001	12350000	8000	CN3	CN1	CN2	CN1	CN2
SL2.40ch05	12872001	12890000	18000	CN2	CN0	CN2	CN0	CN2
SL2.40ch05	13292001	13298000	6000	CN2	CN0	CN2	CN1	CN2
SL2.40ch05	13428001	13434000	6000	CN2	CN2	CN2	CN2	CN3
SL2.40ch05	13576001	13584000	8000	CN2	CN0	CN2	CN0	CN2
SL2.40ch05	13746001	13758000	12000	CN2	CN2	CN2	CN1	CN2
SL2.40ch05	14082001	14088000	6000	CN2	CN1	CN2	CN1	CN3
SL2.40ch05	14570001	14578000	8000	CN2	CN1	CN2	CN2	CN2
SL2.40ch05	14826001	14832000	6000	CN2	CN1	CN2	CN1	CN2
SL2.40ch05	14960001	14966000	6000	CN2	CN2	CN2	CN2	CN4
SL2.40ch05	14998001	15006000	8000	CN2	CN2	CN2	CN2	CN3
SL2.40ch05	15022001	15028000	6000	CN3	CN2	CN2	CN1	CN2
SL2.40ch05	15108001	15114000	6000	CN2	CN2	CN2	CN2	CN3
SL2.40ch05	15926001	15932000	6000	CN2	CN2	CN2	CN2	CN3
SL2.40ch05	16152001	16178000	26000	CN2	CN0	CN2	CN0	CN2
SL2.40ch05	16210001	16216000	6000	CN2	CN0	CN2	CN0	CN2
SL2.40ch05	16332001	16338000	6000	CN2	CN2	CN2	CN2	CN3
SL2.40ch05	16360001	16366000	6000	CN2	CN1	CN2	CN1	CN2
SL2.40ch05	16382001	16390000	8000	CN2	CN1	CN2	CN1	CN3
SL2.40ch05	16462001	16470000	8000	CN2	CN2	CN2	CN2	CN3
SL2.40ch05	16490001	16498000	8000	CN2	CN2	CN2	CN2	CN3
SL2.40ch05	16526001	16532000	6000	CN2	CN2	CN2	CN2	CN3
SL2.40ch05	16688001	16706000	18000	CN2	CN2	CN0	CN2	CN2
SL2.40ch05	16932001	16954000	22000	CN2	CN1	CN2	CN1	CN2
SL2.40ch05	17042001	17076000	34000	CN2	CN0	CN2	CN0	CN2
SL2.40ch05	17088001	17124000	36000	CN2	CN0	CN2	CN0	CN2	Solyc05g016470.1
SL2.40ch05	17230001	17242000	12000	CN2	CN2	CN2	CN2	CN3
SL2.40ch05	17268001	17274000	6000	CN2	CN2	CN2	CN3	CN3	Solyc05g016480.1
SL2.40ch05	17610001	17618000	8000	CN2	CN2	CN2	CN2	CN3
SL2.40ch05	17648001	17776000	128000	CN2	CN0	CN2	CN0	CN2	Solyc05g016640.1;Solyc05g016650.1
SL2.40ch05	18060001	18066000	6000	CN2	CN0	CN2	CN0	CN2
SL2.40ch05	18072001	18080000	8000	CN2	CN0	CN2	CN0	CN2
SL2.40ch05	18488001	18496000	8000	CN0	CN0	CN1	CN7	CN1
SL2.40ch05	18936001	18944000	8000	CN2	CN2	CN1	CN2	CN2
SL2.40ch05	18946001	18952000	6000	CN2	CN1	CN2	CN1	CN2
SL2.40ch05	19440001	19446000	6000	CN2	CN2	CN2	CN2	CN4
SL2.40ch05	19520001	19574000	54000	CN2	CN3	CN2	CN3	CN2
SL2.40ch05	19596001	19724000	128000	CN2	CN3	CN2	CN3	CN2	Solyc05g018030.1
SL2.40ch05	19820001	19840000	20000	CN2	CN3	CN2	CN3	CN2
SL2.40ch05	19854001	19862000	8000	CN2	CN3	CN2	CN2	CN2
SL2.40ch05	21096001	21102000	6000	CN2	CN1	CN2	CN1	CN2
SL2.40ch05	21144001	21154000	10000	CN2	CN2	CN2	CN2	CN3
SL2.40ch05	21176001	21192000	16000	CN2	CN1	CN2	CN1	CN2
SL2.40ch05	21262001	21270000	8000	CN2	CN2	CN2	CN2	CN4
SL2.40ch05	21384001	21396000	12000	CN2	CN0	CN2	CN0	CN2
SL2.40ch05	21568001	21576000	8000	CN2	CN2	CN2	CN1	CN2
SL2.40ch05	21672001	21706000	34000	CN2	CN2	CN0	CN2	CN2
SL2.40ch05	21790001	21796000	6000	CN2	CN2	CN2	CN2	CN3
SL2.40ch05	21944001	21950000	6000	CN2	CN0	CN2	CN0	CN2
SL2.40ch05	22176001	22184000	8000	CN2	CN0	CN2	CN0	CN2
SL2.40ch05	22424001	22436000	12000	CN2	CN1	CN2	CN1	CN3
SL2.40ch05	22536001	22542000	6000	CN2	CN2	CN8	CN2	CN2
SL2.40ch05	22552001	22558000	6000	CN2	CN1	CN2	CN1	CN2
SL2.40ch05	22934001	22968000	34000	CN2	CN1	CN2	CN1	CN2
SL2.40ch05	23020001	23028000	8000	CN2	CN2	CN2	CN2	CN3
SL2.40ch05	23066001	23074000	8000	CN2	CN2	CN2	CN2	CN3
SL2.40ch05	23090001	23098000	8000	CN2	CN2	CN0	CN2	CN2
SL2.40ch05	24884001	24890000	6000	CN2	CN1	CN2	CN0	CN2
SL2.40ch05	25042001	25052000	10000	CN2	CN0	CN2	CN0	CN2
SL2.40ch05	25054001	25086000	32000	CN2	CN0	CN2	CN0	CN2
SL2.40ch05	25664001	25706000	42000	CN2	CN0	CN2	CN0	CN2
SL2.40ch05	25982001	25990000	8000	CN2	CN2	CN2	CN2	CN4
SL2.40ch05	26788001	26798000	10000	CN2	CN1	CN2	CN1	CN2	Solyc05g021280.1
SL2.40ch05	26820001	26826000	6000	CN2	CN1	CN2	CN2	CN2
SL2.40ch05	26994001	27022000	28000	CN2	CN0	CN2	CN0	CN2
SL2.40ch05	27284001	27320000	36000	CN2	CN0	CN2	CN0	CN2	Solyc05g021400.1
SL2.40ch05	27330001	27340000	10000	CN2	CN3	CN3	CN4	CN4	Solyc05g021410.1
SL2.40ch05	27578001	27584000	6000	CN2	CN2	CN2	CN2	CN3
SL2.40ch05	27696001	27710000	14000	CN2	CN4	CN2	CN4	CN2	Solyc05g021480.1
SL2.40ch05	27726001	27748000	22000	CN2	CN3	CN2	CN2	CN2
SL2.40ch05	27768001	27800000	32000	CN2	CN4	CN2	CN2	CN2
SL2.40ch05	27810001	27886000	76000	CN2	CN4	CN2	CN2	CN2
SL2.40ch05	27894001	27908000	14000	CN2	CN3	CN2	CN3	CN2
SL2.40ch05	27916001	28042000	126000	CN2	CN3	CN2	CN2	CN2	Solyc05g021500.1;Solyc05g021510.1
SL2.40ch05	28060001	28100000	40000	CN2	CN3	CN2	CN3	CN2	Solyc05g021540.1;Solyc05g021550.1;Solyc05g021560.2;Solyc05g021570.1;Solyc05g021580.2
SL2.40ch05	28116001	28148000	32000	CN2	CN1	CN2	CN1	CN2
SL2.40ch05	28200001	28226000	26000	CN2	CN1	CN2	CN1	CN2	Solyc05g023590.1;Solyc05g023600.1
SL2.40ch05	28446001	28454000	8000	CN2	CN0	CN2	CN0	CN2
SL2.40ch05	29074001	29082000	8000	CN1	CN1	CN1	CN4	CN4	Solyc05g023720.1;Solyc05g023730.1
SL2.40ch05	29818001	29840000	22000	CN2	CN2	CN0	CN2	CN2	Solyc05g023870.1
SL2.40ch05	30648001	30654000	6000	CN2	CN0	CN2	CN0	CN2
SL2.40ch05	30666001	30700000	34000	CN2	CN0	CN2	CN0	CN2
SL2.40ch05	31038001	31050000	12000	CN2	CN2	CN2	CN3	CN3
SL2.40ch05	31876001	31882000	6000	CN2	CN0	CN2	CN0	CN2
SL2.40ch05	32102001	32112000	10000	CN2	CN0	CN2	CN0	CN2
SL2.40ch05	32218001	32246000	28000	CN2	CN0	CN2	CN0	CN2	Solyc05g024490.2
SL2.40ch05	32350001	32356000	6000	CN2	CN2	CN2	CN2	CN3
SL2.40ch05	32358001	32378000	20000	CN2	CN0	CN2	CN0	CN2
SL2.40ch05	32432001	32506000	74000	CN2	CN0	CN2	CN0	CN2
SL2.40ch05	32566001	32574000	8000	CN2	CN2	CN2	CN2	CN4
SL2.40ch05	32604001	32624000	20000	CN2	CN2	CN0	CN2	CN2
SL2.40ch05	32642001	32664000	22000	CN2	CN0	CN2	CN0	CN2
SL2.40ch05	32728001	32738000	10000	CN2	CN0	CN2	CN0	CN2
SL2.40ch05	32828001	32838000	10000	CN2	CN0	CN2	CN0	CN2
SL2.40ch05	33458001	33468000	10000	CN2	CN0	CN2	CN0	CN2
SL2.40ch05	33694001	33976000	282000	CN2	CN0	CN2	CN0	CN2	Solyc05g025560.1
SL2.40ch05	34012001	34018000	6000	CN2	CN1	CN2	CN1	CN4
SL2.40ch05	34096001	34102000	6000	CN2	CN3	CN1	CN0	CN2	Solyc05g025570.1;Solyc05g025580.1
SL2.40ch05	34746001	34752000	6000	CN5	CN0	CN5	CN0	CN2
SL2.40ch05	34808001	34816000	8000	CN2	CN2	CN2	CN2	CN3
SL2.40ch05	34890001	34896000	6000	CN2	CN0	CN2	CN0	CN2
SL2.40ch05	35334001	35366000	32000	CN2	CN0	CN2	CN0	CN2
SL2.40ch05	35432001	35440000	8000	CN2	CN1	CN2	CN2	CN2
SL2.40ch05	35450001	35490000	40000	CN2	CN0	CN2	CN0	CN2
SL2.40ch05	35500001	35586000	86000	CN2	CN0	CN2	CN0	CN2	Solyc05g025660.1
SL2.40ch05	35982001	35988000	6000	CN2	CN0	CN2	CN1	CN2
SL2.40ch05	36618001	36626000	8000	CN2	CN2	CN0	CN2	CN2
SL2.40ch05	36788001	36798000	10000	CN2	CN1	CN2	CN1	CN2
SL2.40ch05	37580001	37638000	58000	CN2	CN0	CN2	CN0	CN2
SL2.40ch05	38238001	38490000	252000	CN2	CN0	CN2	CN0	CN2	Solyc05g025950.1
SL2.40ch05	38500001	38584000	84000	CN2	CN0	CN2	CN0	CN2
SL2.40ch05	38706001	38712000	6000	CN2	CN2	CN2	CN3	CN5
SL2.40ch05	38888001	38894000	6000	CN2	CN2	CN2	CN2	CN3
SL2.40ch05	39566001	39574000	8000	CN2	CN0	CN2	CN1	CN2
SL2.40ch05	39966001	39974000	8000	CN2	CN4	CN2	CN4	CN2
SL2.40ch05	40086001	40092000	6000	CN2	CN0	CN2	CN0	CN2
SL2.40ch05	40098001	40164000	66000	CN2	CN0	CN2	CN0	CN2	Solyc05g026210.1;Solyc05g026220.1
SL2.40ch05	40596001	40612000	16000	CN2	CN0	CN2	CN0	CN2
SL2.40ch05	42088001	42094000	6000	CN2	CN1	CN2	CN1	CN2
SL2.40ch05	42178001	42184000	6000	CN2	CN2	CN2	CN2	CN3
SL2.40ch05	42352001	42358000	6000	CN2	CN2	CN2	CN2	CN3
SL2.40ch05	42462001	42478000	16000	CN2	CN2	CN1	CN2	CN2
SL2.40ch05	42748001	42756000	8000	CN2	CN0	CN2	CN0	CN2
SL2.40ch05	42836001	42844000	8000	CN2	CN2	CN2	CN3	CN3
SL2.40ch05	42868001	42876000	8000	CN2	CN0	CN2	CN0	CN2
SL2.40ch05	42884001	42896000	12000	CN2	CN0	CN2	CN0	CN2
SL2.40ch05	42902001	42908000	6000	CN2	CN2	CN2	CN2	CN3
SL2.40ch05	43038001	43046000	8000	CN2	CN0	CN2	CN0	CN2
SL2.40ch05	43486001	43492000	6000	CN2	CN2	CN0	CN2	CN2	Solyc05g032700.2
SL2.40ch05	43610001	43616000	6000	CN2	CN2	CN2	CN1	CN2
SL2.40ch05	43646001	43652000	6000	CN2	CN2	CN2	CN1	CN2
SL2.40ch05	43810001	43942000	132000	CN2	CN0	CN2	CN0	CN2
SL2.40ch05	44016001	44024000	8000	CN2	CN0	CN2	CN0	CN2
SL2.40ch05	44348001	44548000	200000	CN2	CN0	CN2	CN0	CN2
SL2.40ch05	44744001	44752000	8000	CN2	CN1	CN2	CN1	CN2
SL2.40ch05	44792001	44798000	6000	CN2	CN1	CN2	CN1	CN2
SL2.40ch05	44948001	44962000	14000	CN2	CN2	CN2	CN2	CN3
SL2.40ch05	45048001	45054000	6000	CN2	CN1	CN2	CN2	CN4
SL2.40ch05	45064001	45082000	18000	CN2	CN0	CN2	CN0	CN2
SL2.40ch05	45092001	45098000	6000	CN2	CN0	CN2	CN0	CN2
SL2.40ch05	45162001	45170000	8000	CN2	CN2	CN2	CN2	CN3
SL2.40ch05	45844001	45852000	8000	CN2	CN2	CN2	CN2	CN4
SL2.40ch05	45900001	45906000	6000	CN2	CN0	CN2	CN0	CN2
SL2.40ch05	46010001	46016000	6000	CN5	CN1	CN2	CN2	CN5
SL2.40ch05	46026001	46082000	56000	CN2	CN0	CN2	CN0	CN2
SL2.40ch05	46704001	46712000	8000	CN2	CN2	CN2	CN2	CN3
SL2.40ch05	46864001	46870000	6000	CN2	CN2	CN2	CN2	CN3
SL2.40ch05	46992001	47000000	8000	CN2	CN2	CN2	CN2	CN3
SL2.40ch05	47022001	47028000	6000	CN2	CN0	CN2	CN0	CN2
SL2.40ch05	47046001	47058000	12000	CN2	CN2	CN2	CN1	CN1
SL2.40ch05	47112001	47120000	8000	CN2	CN0	CN2	CN0	CN2
SL2.40ch05	47154001	47162000	8000	CN2	CN2	CN1	CN2	CN2
SL2.40ch05	47196001	47204000	8000	CN2	CN2	CN2	CN2	CN3
SL2.40ch05	47338001	47344000	6000	CN2	CN2	CN2	CN1	CN4
SL2.40ch05	47354001	47362000	8000	CN2	CN2	CN2	CN2	CN4
SL2.40ch05	47910001	47918000	8000	CN2	CN3	CN2	CN3	CN2	Solyc05g040000.1
SL2.40ch05	47938001	47978000	40000	CN2	CN2	CN1	CN2	CN2
SL2.40ch05	48272001	48316000	44000	CN2	CN0	CN2	CN0	CN2
SL2.40ch05	48318001	48324000	6000	CN2	CN2	CN2	CN2	CN4
SL2.40ch05	48638001	48646000	8000	CN2	CN2	CN0	CN2	CN2
SL2.40ch05	48820001	48828000	8000	CN2	CN2	CN2	CN1	CN2
SL2.40ch05	49016001	49026000	10000	CN2	CN0	CN2	CN0	CN2
SL2.40ch05	49088001	49096000	8000	CN2	CN0	CN2	CN0	CN2
SL2.40ch05	49192001	49198000	6000	CN2	CN2	CN0	CN2	CN2
SL2.40ch05	49364001	49372000	8000	CN2	CN2	CN1	CN2	CN2
SL2.40ch05	49458001	49464000	6000	CN2	CN2	CN0	CN2	CN2
SL2.40ch05	49914001	49994000	80000	CN2	CN2	CN0	CN2	CN2
SL2.40ch05	49996001	50002000	6000	CN2	CN2	CN2	CN2	CN3
SL2.40ch05	50092001	50100000	8000	CN2	CN2	CN2	CN2	CN3
SL2.40ch05	50196001	50206000	10000	CN2	CN2	CN0	CN2	CN2
SL2.40ch05	50216001	50232000	16000	CN2	CN2	CN0	CN2	CN2	Solyc05g041290.1
SL2.40ch05	50240001	50314000	74000	CN2	CN2	CN0	CN2	CN2	Solyc05g041300.1
SL2.40ch05	50338001	50472000	134000	CN2	CN2	CN0	CN2	CN2	Solyc05g041310.1;Solyc05g041320.1;Solyc05g041330.1;Solyc05g041340.1;Solyc05g041350.1;Solyc05g041360.1
SL2.40ch05	50550001	50596000	46000	CN0	CN2	CN2	CN2	CN0
SL2.40ch05	51158001	51166000	8000	CN2	CN0	CN2	CN0	CN2	Solyc05g041490.1
SL2.40ch05	51308001	51314000	6000	CN2	CN1	CN2	CN1	CN2
SL2.40ch05	51854001	51864000	10000	CN2	CN1	CN2	CN1	CN2
SL2.40ch05	52134001	52140000	6000	CN2	CN2	CN2	CN2	CN4
SL2.40ch05	52488001	52496000	8000	CN2	CN2	CN2	CN2	CN3
SL2.40ch05	53152001	53158000	6000	CN2	CN2	CN3	CN1	CN2
SL2.40ch05	53474001	53482000	8000	CN2	CN2	CN0	CN2	CN2
SL2.40ch05	53932001	53938000	6000	CN2	CN2	CN2	CN7	CN2
SL2.40ch05	54504001	54554000	50000	CN2	CN0	CN2	CN0	CN2
SL2.40ch05	54572001	54588000	16000	CN2	CN0	CN2	CN0	CN2	Solyc05g043190.2
SL2.40ch05	54612001	54618000	6000	CN2	CN2	CN2	CN2	CN3
SL2.40ch05	54986001	55006000	20000	CN2	CN0	CN2	CN0	CN2
SL2.40ch05	55050001	55076000	26000	CN2	CN0	CN2	CN0	CN2	Solyc05g043310.1
SL2.40ch05	55384001	55442000	58000	CN2	CN2	CN0	CN2	CN2	Solyc05g043380.1;Solyc05g043390.1;Solyc05g043400.1
SL2.40ch05	55672001	55688000	16000	CN2	CN2	CN0	CN2	CN2
SL2.40ch05	56430001	56436000	6000	CN2	CN2	CN0	CN2	CN2
SL2.40ch05	56592001	56602000	10000	CN2	CN2	CN0	CN2	CN2	Solyc05g045690.1
SL2.40ch05	57058001	57066000	8000	CN2	CN2	CN2	CN2	CN3
SL2.40ch05	57070001	57078000	8000	CN2	CN2	CN2	CN2	CN3
SL2.40ch05	57220001	57228000	8000	CN2	CN2	CN2	CN6	CN6
SL2.40ch05	57486001	57492000	6000	CN2	CN2	CN2	CN4	CN2
SL2.40ch05	58430001	58446000	16000	CN2	CN0	CN2	CN1	CN2
SL2.40ch05	58678001	58686000	8000	CN2	CN1	CN2	CN1	CN2
SL2.40ch05	58876001	58882000	6000	CN2	CN0	CN2	CN0	CN2
SL2.40ch05	59148001	59154000	6000	CN2	CN2	CN2	CN2	CN4
SL2.40ch05	60074001	60080000	6000	CN2	CN0	CN2	CN0	CN2	Solyc05g050770.2
SL2.40ch05	60142001	60150000	8000	CN2	CN2	CN2	CN3	CN2	Solyc05g050810.2;Solyc05g050820.2
SL2.40ch05	60356001	60362000	6000	CN2	CN2	CN2	CN1	CN1
SL2.40ch05	60558001	60568000	10000	CN2	CN2	CN2	CN1	CN2
SL2.40ch05	60706001	60712000	6000	CN2	CN2	CN2	CN0	CN2
SL2.40ch05	62404001	62416000	12000	CN2	CN2	CN2	CN3	CN6
SL2.40ch05	63044001	63050000	6000	CN2	CN0	CN2	CN2	CN2	Solyc05g053860.2
SL2.40ch05	63142001	63150000	8000	CN2	CN0	CN2	CN2	CN2	Solyc05g054020.1
SL2.40ch05	63972001	63978000	6000	CN2	CN0	CN2	CN2	CN2
SL2.40ch05	64342001	64348000	6000	CN2	CN1	CN2	CN1	CN2
SL2.40ch06	1068001	1078000	10000	CN2	CN2	CN2	CN0	CN2	Solyc06g006060.1
SL2.40ch06	2432001	2438000	6000	CN2	CN2	CN2	CN1	CN2
SL2.40ch06	3764001	3770000	6000	CN2	CN2	CN2	CN1	CN2
SL2.40ch06	4998001	5014000	16000	CN2	CN2	CN2	CN2	CN3	Solyc06g010130.1
SL2.40ch06	5110001	5120000	10000	CN2	CN2	CN2	CN1	CN2
SL2.40ch06	7486001	7492000	6000	CN2	CN2	CN2	CN1	CN2
SL2.40ch06	7794001	7800000	6000	CN2	CN2	CN2	CN1	CN2
SL2.40ch06	8588001	8604000	16000	CN1	CN2	CN2	CN2	CN3
SL2.40ch06	8612001	8646000	34000	CN1	CN2	CN2	CN2	CN3	Solyc06g016660.2
SL2.40ch06	8738001	8788000	50000	CN2	CN2	CN2	CN2	CN3
SL2.40ch06	8800001	8814000	14000	CN2	CN2	CN2	CN2	CN4
SL2.40ch06	8830001	8858000	28000	CN2	CN2	CN2	CN2	CN3
SL2.40ch06	8930001	8942000	12000	CN2	CN2	CN2	CN2	CN3
SL2.40ch06	9050001	9080000	30000	CN2	CN2	CN2	CN2	CN3
SL2.40ch06	9106001	9124000	18000	CN2	CN2	CN2	CN2	CN3
SL2.40ch06	9242001	9270000	28000	CN2	CN2	CN2	CN2	CN3
SL2.40ch06	9334001	9342000	8000	CN2	CN2	CN2	CN2	CN3
SL2.40ch06	9766001	9774000	8000	CN2	CN2	CN1	CN8	CN2
SL2.40ch06	10624001	10630000	6000	CN2	CN2	CN2	CN1	CN2
SL2.40ch06	12146001	12152000	6000	CN2	CN2	CN2	CN2	CN3
SL2.40ch06	13630001	13636000	6000	CN2	CN2	CN2	CN1	CN2
SL2.40ch06	13858001	13864000	6000	CN2	CN2	CN2	CN1	CN2	Solyc06g019110.1
SL2.40ch06	13914001	13926000	12000	CN2	CN2	CN2	CN1	CN2	Solyc06g019130.1
SL2.40ch06	13962001	13972000	10000	CN2	CN2	CN2	CN1	CN1	Solyc06g019150.1
SL2.40ch06	14684001	14690000	6000	CN2	CN2	CN2	CN2	CN4
SL2.40ch06	14732001	14768000	36000	CN2	CN2	CN1	CN4	CN2	Solyc06g024220.1;Solyc06g024230.1;Solyc06g024240.1;Solyc06g024250.1;Solyc06g024260.1;Solyc06g024270.1;Solyc06g024280.1;Solyc06g024290.1;Solyc06g024300.1
SL2.40ch06	15012001	15044000	32000	CN2	CN2	CN2	CN2	CN3	Solyc06g024330.1
SL2.40ch06	15052001	15060000	8000	CN2	CN2	CN2	CN2	CN3
SL2.40ch06	15064001	15076000	12000	CN2	CN2	CN1	CN8	CN3	Solyc06g024340.1;Solyc06g024350.1
SL2.40ch06	15088001	15094000	6000	CN2	CN2	CN1	CN6	CN3	Solyc06g024360.1;Solyc06g024370.1
SL2.40ch06	15100001	15118000	18000	CN2	CN2	CN2	CN2	CN3	Solyc06g024380.1
SL2.40ch06	15144001	15156000	12000	CN2	CN2	CN2	CN2	CN3	Solyc06g024390.1;Solyc06g024400.1
SL2.40ch06	15220001	15226000	6000	CN2	CN2	CN2	CN2	CN4
SL2.40ch06	15232001	15238000	6000	CN1	CN2	CN2	CN2	CN3
SL2.40ch06	15246001	15252000	6000	CN1	CN2	CN2	CN2	CN3
SL2.40ch06	15272001	15282000	10000	CN2	CN2	CN2	CN3	CN3
SL2.40ch06	16282001	16288000	6000	CN2	CN2	CN2	CN1	CN2
SL2.40ch06	18370001	18376000	6000	CN2	CN2	CN2	CN1	CN2
SL2.40ch06	24034001	24064000	30000	CN0	CN2	CN2	CN2	CN2
SL2.40ch06	24536001	24544000	8000	CN0	CN2	CN2	CN2	CN2	Solyc06g036790.1
SL2.40ch06	25498001	25510000	12000	CN2	CN2	CN2	CN4	CN6	Solyc06g043000.1;Solyc06g043010.1;Solyc06g043020.1
SL2.40ch06	25846001	25852000	6000	CN2	CN2	CN2	CN1	CN2
SL2.40ch06	26586001	26592000	6000	CN2	CN2	CN2	CN2	CN3
SL2.40ch06	27692001	27700000	8000	CN2	CN2	CN2	CN1	CN2	Solyc06g048530.2
SL2.40ch06	27940001	27950000	10000	CN2	CN2	CN2	CN0	CN2
SL2.40ch06	28024001	28032000	8000	CN2	CN2	CN2	CN0	CN2
SL2.40ch06	28346001	28354000	8000	CN2	CN2	CN2	CN1	CN2
SL2.40ch06	28360001	28384000	24000	CN2	CN2	CN2	CN1	CN2
SL2.40ch06	28484001	28490000	6000	CN2	CN2	CN2	CN1	CN2
SL2.40ch06	28614001	28628000	14000	CN2	CN2	CN2	CN0	CN2
SL2.40ch06	28680001	28686000	6000	CN1	CN2	CN2	CN1	CN3	Solyc06g048980.1
SL2.40ch06	29204001	29210000	6000	CN2	CN2	CN2	CN2	CN3
SL2.40ch06	29328001	29344000	16000	CN0	CN2	CN2	CN2	CN2	Solyc06g050280.1;Solyc06g050290.1
SL2.40ch06	29546001	29566000	20000	CN2	CN2	CN2	CN1	CN2
SL2.40ch06	29580001	29586000	6000	CN2	CN2	CN3	CN2	CN3
SL2.40ch06	29636001	29642000	6000	CN2	CN2	CN2	CN1	CN2
SL2.40ch06	30000001	30008000	8000	CN2	CN2	CN2	CN0	CN2
SL2.40ch06	30364001	30370000	6000	CN2	CN2	CN2	CN0	CN2
SL2.40ch06	30458001	30466000	8000	CN2	CN2	CN2	CN1	CN2
SL2.40ch06	30472001	30478000	6000	CN2	CN2	CN2	CN1	CN2
SL2.40ch06	30534001	30544000	10000	CN2	CN2	CN2	CN1	CN1	Solyc06g050970.1
SL2.40ch06	30992001	31014000	22000	CN2	CN2	CN2	CN1	CN2	Solyc06g051270.2;Solyc06g051280.1;Solyc06g051290.1
SL2.40ch06	31118001	31150000	32000	CN2	CN2	CN2	CN1	CN2	Solyc06g051340.1
SL2.40ch06	31172001	31188000	16000	CN2	CN2	CN2	CN0	CN2	Solyc06g051370.1
SL2.40ch06	31196001	31216000	20000	CN2	CN2	CN2	CN0	CN2	Solyc06g051380.1
SL2.40ch06	31416001	31422000	6000	CN2	CN2	CN2	CN1	CN2
SL2.40ch06	32634001	32648000	14000	CN2	CN2	CN2	CN0	CN2	Solyc06g053390.2
SL2.40ch06	33372001	33388000	16000	CN2	CN2	CN2	CN1	CN2	Solyc06g054020.2
SL2.40ch06	33752001	33760000	8000	CN2	CN2	CN2	CN1	CN2	Solyc06g054510.2
SL2.40ch06	33858001	33866000	8000	CN2	CN2	CN2	CN1	CN2
SL2.40ch06	34342001	34352000	10000	CN2	CN2	CN2	CN1	CN2	Solyc06g060030.1
SL2.40ch06	34548001	34568000	20000	CN2	CN0	CN2	CN0	CN2	Solyc06g060200.1;Solyc06g060210.1
SL2.40ch06	36446001	36454000	8000	CN2	CN2	CN1	CN2	CN2	Solyc06g063390.2;Solyc06g063400.2
SL2.40ch06	36706001	36724000	18000	CN2	CN2	CN0	CN2	CN2	Solyc06g064680.1;Solyc06g064690.1;Solyc06g064700.1;Solyc06g064710.1
SL2.40ch06	36838001	36860000	22000	CN2	CN2	CN2	CN1	CN2	Solyc06g064890.2;Solyc06g064900.2;Solyc06g064910.2
SL2.40ch06	37934001	37942000	8000	CN2	CN2	CN2	CN2	CN3
SL2.40ch06	38140001	38150000	10000	CN2	CN2	CN2	CN1	CN1	Solyc06g066510.1
SL2.40ch06	38432001	38440000	8000	CN2	CN2	CN2	CN1	CN1	Solyc06g066860.1
SL2.40ch06	38932001	38946000	14000	CN2	CN2	CN2	CN0	CN2	Solyc06g068630.2
SL2.40ch06	39522001	39530000	8000	CN2	CN2	CN2	CN1	CN2	Solyc06g069380.2
SL2.40ch06	39786001	39792000	6000	CN2	CN2	CN2	CN1	CN2	Solyc06g069670.2;Solyc06g069680.1
SL2.40ch06	40740001	40766000	26000	CN2	CN2	CN3	CN2	CN2	Solyc06g071990.2;Solyc06g072000.1
SL2.40ch06	42446001	42452000	6000	CN2	CN2	CN2	CN1	CN2
SL2.40ch06	42524001	42540000	16000	CN2	CN2	CN2	CN4	CN5	Solyc06g074550.2;Solyc06g074560.1;Solyc06g074570.1;Solyc06g074580.1;Solyc06g074590.1;Solyc06g074600.1;Solyc06g074610.1
SL2.40ch06	43450001	43456000	6000	CN2	CN2	CN2	CN1	CN2
SL2.40ch06	44032001	44040000	8000	CN2	CN2	CN2	CN2	CN4
SL2.40ch06	45178001	45186000	8000	CN2	CN2	CN2	CN0	CN2	Solyc06g083490.2
SL2.40ch06	45980001	46000000	20000	CN2	CN2	CN2	CN3	CN6
SL2.40ch06	46008001	46024000	16000	CN1	CN2	CN2	CN2	CN2
SL2.40ch06	46034001	46041635	7635	CN0	CN2	CN2	CN0	CN2	Solyc06g084660.1
SL2.40ch07	1	14000	14000	CN2	CN2	CN2	CN4	CN4
SL2.40ch07	194001	202000	8000	CN2	CN2	CN2	CN4	CN5	Solyc07g005200.2
SL2.40ch07	470001	476000	6000	CN2	CN2	CN2	CN4	CN4
SL2.40ch07	2366001	2372000	6000	CN2	CN1	CN2	CN2	CN2	Solyc07g007720.2
SL2.40ch07	3636001	3646000	10000	CN4	CN2	CN2	CN2	CN4
SL2.40ch07	4612001	4620000	8000	CN2	CN2	CN0	CN2	CN2	Solyc07g009500.1
SL2.40ch07	4788001	4794000	6000	CN2	CN2	CN5	CN2	CN2
SL2.40ch07	4804001	4828000	24000	CN2	CN2	CN3	CN2	CN2
SL2.40ch07	4856001	4870000	14000	CN2	CN2	CN3	CN2	CN2
SL2.40ch07	5060001	5068000	8000	CN2	CN2	CN2	CN4	CN1
SL2.40ch07	5534001	5554000	20000	CN2	CN2	CN0	CN2	CN2	Solyc07g015830.1;Solyc07g015840.1;Solyc07g015850.1
SL2.40ch07	5734001	5740000	6000	CN1	CN1	CN1	CN4	CN4
SL2.40ch07	9136001	9142000	6000	CN2	CN2	CN2	CN1	CN2
SL2.40ch07	9614001	9620000	6000	CN1	CN2	CN2	CN1	CN3
SL2.40ch07	10488001	10496000	8000	CN2	CN2	CN2	CN6	CN3
SL2.40ch07	11446001	11456000	10000	CN2	CN2	CN0	CN2	CN2
SL2.40ch07	12416001	12442000	26000	CN2	CN2	CN0	CN2	CN2
SL2.40ch07	13504001	13532000	28000	CN2	CN2	CN0	CN2	CN2
SL2.40ch07	13694001	13750000	56000	CN2	CN2	CN0	CN2	CN2
SL2.40ch07	13760001	13860000	100000	CN2	CN2	CN0	CN2	CN2	Solyc07g020810.1;Solyc07g020820.1
SL2.40ch07	14090001	14192000	102000	CN2	CN2	CN0	CN2	CN2	Solyc07g020850.1
SL2.40ch07	14446001	14666000	220000	CN2	CN2	CN0	CN2	CN2	Solyc07g020880.1;Solyc07g020890.1;Solyc07g020900.1;Solyc07g020910.1;Solyc07g020920.1
SL2.40ch07	14828001	14836000	8000	CN2	CN2	CN2	CN1	CN1	Solyc07g020930.1
SL2.40ch07	14880001	14890000	10000	CN2	CN2	CN2	CN1	CN1	Solyc07g020940.1
SL2.40ch07	15516001	15588000	72000	CN2	CN2	CN0	CN2	CN2
SL2.40ch07	15692001	15698000	6000	CN2	CN2	CN2	CN1	CN1
SL2.40ch07	15730001	15736000	6000	CN2	CN2	CN2	CN1	CN1	Solyc07g021030.1
SL2.40ch07	16708001	16742000	34000	CN2	CN2	CN0	CN2	CN2
SL2.40ch07	16790001	16802000	12000	CN2	CN2	CN2	CN5	CN3	Solyc07g021210.1;Solyc07g021220.1;Solyc07g021230.1;Solyc07g021240.1;Solyc07g021250.1;Solyc07g021260.1;Solyc07g021270.1;Solyc07g021280.1;Solyc07g021290.1
SL2.40ch07	16918001	16924000	6000	CN2	CN2	CN1	CN2	CN2
SL2.40ch07	17306001	17338000	32000	CN2	CN2	CN0	CN2	CN2
SL2.40ch07	17478001	17486000	8000	CN2	CN2	CN4	CN2	CN2
SL2.40ch07	17940001	17946000	6000	CN2	CN2	CN5	CN2	CN2
SL2.40ch07	18036001	18060000	24000	CN2	CN2	CN0	CN2	CN2
SL2.40ch07	18080001	18148000	68000	CN2	CN2	CN0	CN2	CN2	Solyc07g021480.1
SL2.40ch07	18158001	18174000	16000	CN2	CN2	CN0	CN2	CN2
SL2.40ch07	18200001	18216000	16000	CN2	CN2	CN0	CN2	CN2
SL2.40ch07	18226001	18274000	48000	CN2	CN2	CN0	CN2	CN2
SL2.40ch07	18284001	18350000	66000	CN2	CN2	CN0	CN2	CN2
SL2.40ch07	18358001	18584000	226000	CN2	CN2	CN0	CN2	CN2
SL2.40ch07	18680001	18688000	8000	CN2	CN2	CN0	CN2	CN2
SL2.40ch07	19506001	19514000	8000	CN2	CN2	CN0	CN2	CN2
SL2.40ch07	19856001	19880000	24000	CN2	CN2	CN0	CN2	CN2
SL2.40ch07	19890001	19986000	96000	CN2	CN2	CN0	CN2	CN2
SL2.40ch07	19990001	20182000	192000	CN2	CN2	CN0	CN2	CN2
SL2.40ch07	20188001	20290000	102000	CN2	CN2	CN0	CN2	CN2
SL2.40ch07	20522001	20528000	6000	CN2	CN2	CN0	CN2	CN2
SL2.40ch07	21006001	21012000	6000	CN2	CN2	CN2	CN1	CN1
SL2.40ch07	21226001	21240000	14000	CN2	CN2	CN0	CN2	CN2	Solyc07g021720.1
SL2.40ch07	22054001	22084000	30000	CN0	CN0	CN8	CN8	CN0
SL2.40ch07	22218001	22224000	6000	CN2	CN2	CN0	CN2	CN2
SL2.40ch07	22232001	22242000	10000	CN2	CN2	CN0	CN2	CN2
SL2.40ch07	22454001	22464000	10000	CN2	CN2	CN0	CN2	CN2
SL2.40ch07	22508001	22558000	50000	CN2	CN2	CN4	CN2	CN2
SL2.40ch07	22566001	22586000	20000	CN2	CN2	CN4	CN2	CN2
SL2.40ch07	22598001	22632000	34000	CN2	CN2	CN4	CN2	CN2
SL2.40ch07	23268001	23274000	6000	CN2	CN2	CN0	CN2	CN2
SL2.40ch07	23422001	23430000	8000	CN2	CN2	CN1	CN2	CN2
SL2.40ch07	23824001	23832000	8000	CN2	CN2	CN2	CN1	CN2
SL2.40ch07	24436001	24448000	12000	CN2	CN2	CN0	CN2	CN2	Solyc07g025100.1
SL2.40ch07	24450001	24456000	6000	CN2	CN2	CN2	CN2	CN1
SL2.40ch07	24508001	24556000	48000	CN2	CN2	CN0	CN2	CN2
SL2.40ch07	24576001	24606000	30000	CN2	CN2	CN0	CN2	CN2
SL2.40ch07	25454001	25460000	6000	CN2	CN2	CN0	CN2	CN2
SL2.40ch07	25888001	25902000	14000	CN2	CN2	CN0	CN2	CN2
SL2.40ch07	25908001	25922000	14000	CN2	CN2	CN0	CN2	CN2
SL2.40ch07	25932001	26094000	162000	CN2	CN2	CN0	CN2	CN2	Solyc07g025150.1
SL2.40ch07	26098001	26120000	22000	CN2	CN2	CN0	CN2	CN2
SL2.40ch07	26138001	26154000	16000	CN2	CN2	CN0	CN2	CN2
SL2.40ch07	26286001	26292000	6000	CN2	CN2	CN0	CN2	CN2
SL2.40ch07	26398001	26422000	24000	CN2	CN2	CN0	CN2	CN2
SL2.40ch07	27010001	27016000	6000	CN2	CN2	CN2	CN1	CN1
SL2.40ch07	27692001	27700000	8000	CN2	CN2	CN0	CN2	CN2
SL2.40ch07	27828001	27834000	6000	CN2	CN2	CN4	CN2	CN2
SL2.40ch07	27998001	28004000	6000	CN2	CN2	CN0	CN2	CN2
SL2.40ch07	28280001	28308000	28000	CN2	CN2	CN0	CN2	CN2
SL2.40ch07	28464001	28590000	126000	CN2	CN2	CN0	CN2	CN2	Solyc07g025480.1
SL2.40ch07	28594001	28614000	20000	CN2	CN2	CN0	CN2	CN2
SL2.40ch07	29026001	29046000	20000	CN2	CN2	CN4	CN2	CN2
SL2.40ch07	29054001	29084000	30000	CN2	CN2	CN4	CN2	CN2	Solyc07g026560.1;Solyc07g026570.1
SL2.40ch07	29144001	29158000	14000	CN2	CN2	CN0	CN2	CN2
SL2.40ch07	29166001	29208000	42000	CN2	CN2	CN1	CN2	CN2
SL2.40ch07	29232001	29246000	14000	CN2	CN2	CN1	CN2	CN2
SL2.40ch07	29262001	29280000	18000	CN2	CN2	CN0	CN2	CN2
SL2.40ch07	29304001	29338000	34000	CN2	CN2	CN1	CN2	CN2	Solyc07g026580.1;Solyc07g026600.1
SL2.40ch07	29402001	29408000	6000	CN2	CN2	CN1	CN2	CN3
SL2.40ch07	29428001	29434000	6000	CN2	CN2	CN2	CN3	CN3
SL2.40ch07	29496001	29664000	168000	CN2	CN2	CN0	CN2	CN2
SL2.40ch07	30658001	30666000	8000	CN2	CN2	CN0	CN2	CN2
SL2.40ch07	30912001	30922000	10000	CN2	CN2	CN0	CN2	CN2
SL2.40ch07	31182001	31188000	6000	CN2	CN3	CN0	CN2	CN2
SL2.40ch07	31252001	31260000	8000	CN2	CN2	CN0	CN2	CN2
SL2.40ch07	31310001	31332000	22000	CN2	CN2	CN0	CN2	CN2
SL2.40ch07	31440001	31460000	20000	CN2	CN2	CN0	CN2	CN2
SL2.40ch07	32036001	32044000	8000	CN2	CN2	CN0	CN2	CN2
SL2.40ch07	32344001	32354000	10000	CN2	CN2	CN0	CN2	CN2
SL2.40ch07	33092001	33104000	12000	CN2	CN2	CN0	CN2	CN2
SL2.40ch07	33288001	33314000	26000	CN2	CN2	CN0	CN2	CN2	Solyc07g032020.1
SL2.40ch07	33970001	33982000	12000	CN2	CN2	CN0	CN2	CN2
SL2.40ch07	34160001	34166000	6000	CN2	CN2	CN2	CN2	CN1
SL2.40ch07	34202001	34250000	48000	CN2	CN2	CN0	CN2	CN2
SL2.40ch07	34298001	34308000	10000	CN2	CN2	CN0	CN2	CN2
SL2.40ch07	35974001	36002000	28000	CN2	CN2	CN0	CN2	CN2
SL2.40ch07	36208001	36228000	20000	CN2	CN2	CN0	CN2	CN2
SL2.40ch07	36370001	36382000	12000	CN2	CN2	CN1	CN2	CN2
SL2.40ch07	36674001	36682000	8000	CN2	CN2	CN0	CN2	CN2
SL2.40ch07	36966001	36974000	8000	CN2	CN2	CN0	CN2	CN2
SL2.40ch07	37276001	37284000	8000	CN2	CN2	CN0	CN2	CN2
SL2.40ch07	37570001	37590000	20000	CN2	CN2	CN0	CN2	CN2
SL2.40ch07	37928001	37944000	16000	CN2	CN2	CN1	CN2	CN2
SL2.40ch07	38040001	38080000	40000	CN2	CN2	CN4	CN2	CN2
SL2.40ch07	38090001	38246000	156000	CN2	CN2	CN3	CN2	CN2	Solyc07g032400.1
SL2.40ch07	38274001	38326000	52000	CN2	CN2	CN4	CN2	CN2
SL2.40ch07	38470001	38476000	6000	CN2	CN2	CN0	CN2	CN2	Solyc07g032410.1
SL2.40ch07	38600001	38612000	12000	CN2	CN2	CN0	CN2	CN2
SL2.40ch07	38724001	38736000	12000	CN2	CN2	CN2	CN5	CN5	Solyc07g032420.1;Solyc07g032430.1;Solyc07g032440.1;Solyc07g032450.1
SL2.40ch07	39416001	39426000	10000	CN2	CN2	CN0	CN2	CN2
SL2.40ch07	39918001	39924000	6000	CN2	CN2	CN0	CN2	CN3
SL2.40ch07	40434001	40442000	8000	CN2	CN2	CN2	CN1	CN2
SL2.40ch07	40660001	40674000	14000	CN2	CN2	CN4	CN2	CN2
SL2.40ch07	41138001	41146000	8000	CN2	CN2	CN0	CN2	CN2
SL2.40ch07	41270001	41276000	6000	CN2	CN2	CN2	CN1	CN1
SL2.40ch07	41670001	41676000	6000	CN2	CN2	CN1	CN2	CN2
SL2.40ch07	41934001	41974000	40000	CN2	CN2	CN0	CN2	CN2
SL2.40ch07	41998001	42024000	26000	CN2	CN2	CN1	CN2	CN2	Solyc07g038000.1;Solyc07g038010.1;Solyc07g038040.1
SL2.40ch07	42092001	42106000	14000	CN2	CN2	CN0	CN2	CN2
SL2.40ch07	43602001	43610000	8000	CN2	CN2	CN0	CN2	CN2
SL2.40ch07	44156001	44164000	8000	CN2	CN2	CN1	CN8	CN2	Solyc07g039280.1
SL2.40ch07	44188001	44218000	30000	CN2	CN2	CN2	CN2	CN3	Solyc07g039290.1;Solyc07g039300.1
SL2.40ch07	44336001	44344000	8000	CN2	CN2	CN0	CN2	CN2
SL2.40ch07	46750001	46756000	6000	CN2	CN2	CN0	CN2	CN2
SL2.40ch07	46954001	46960000	6000	CN2	CN2	CN2	CN3	CN3
SL2.40ch07	49384001	49390000	6000	CN2	CN2	CN2	CN2	CN1
SL2.40ch07	49956001	49962000	6000	CN2	CN2	CN0	CN2	CN2
SL2.40ch07	50328001	50334000	6000	CN2	CN2	CN2	CN1	CN2
SL2.40ch07	51510001	51522000	12000	CN2	CN2	CN0	CN2	CN2
SL2.40ch07	53124001	53132000	8000	CN2	CN2	CN1	CN2	CN2
SL2.40ch07	54406001	54412000	6000	CN2	CN2	CN1	CN2	CN2
SL2.40ch07	55036001	55052000	16000	CN2	CN4	CN2	CN2	CN2	Solyc07g044710.1
SL2.40ch07	55108001	55118000	10000	CN2	CN2	CN0	CN2	CN2
SL2.40ch07	55448001	55456000	8000	CN2	CN2	CN1	CN2	CN2
SL2.40ch07	55554001	55562000	8000	CN2	CN2	CN1	CN2	CN2
SL2.40ch07	56086001	56096000	10000	CN2	CN2	CN2	CN2	CN3
SL2.40ch07	56114001	56120000	6000	CN2	CN2	CN2	CN4	CN4
SL2.40ch07	56124001	56130000	6000	CN2	CN2	CN2	CN2	CN4
SL2.40ch07	56710001	56722000	12000	CN2	CN2	CN2	CN3	CN3
SL2.40ch07	57006001	57012000	6000	CN2	CN2	CN0	CN2	CN2
SL2.40ch07	57580001	57588000	8000	CN2	CN2	CN2	CN2	CN7
SL2.40ch07	57600001	57620000	20000	CN2	CN2	CN2	CN2	CN3	Solyc07g051800.1
SL2.40ch07	60148001	60160000	12000	CN2	CN2	CN2	CN0	CN2	Solyc07g054540.2
SL2.40ch07	60176001	60208000	32000	CN2	CN2	CN2	CN1	CN2	Solyc07g054570.1;Solyc07g054580.2;Solyc07g054590.1;Solyc07g054600.2
SL2.40ch07	60264001	60282000	18000	CN2	CN2	CN2	CN1	CN2	Solyc07g054720.1;Solyc07g054730.1
SL2.40ch07	60364001	60374000	10000	CN4	CN2	CN2	CN2	CN2	Solyc07g054860.1;Solyc07g054870.2
SL2.40ch07	60934001	60942000	8000	CN2	CN2	CN2	CN3	CN2	Solyc07g055650.1
SL2.40ch07	61942001	61948000	6000	CN2	CN2	CN3	CN2	CN3	Solyc07g061760.1;Solyc07g061770.2
SL2.40ch07	63404001	63410000	6000	CN2	CN2	CN2	CN2	CN1
SL2.40ch08	96001	104000	8000	CN2	CN0	CN2	CN0	CN2	Solyc08g005140.2;Solyc08g005150.2
SL2.40ch08	532001	542000	10000	CN0	CN2	CN2	CN2	CN2	Solyc08g005680.2
SL2.40ch08	930001	942000	12000	CN2	CN2	CN2	CN4	CN5
SL2.40ch08	1402001	1408000	6000	CN2	CN5	CN2	CN2	CN2	Solyc08g006860.2
SL2.40ch08	1758001	1764000	6000	CN2	CN1	CN2	CN2	CN2
SL2.40ch08	1814001	1820000	6000	CN2	CN1	CN2	CN4	CN4
SL2.40ch08	2206001	2230000	24000	CN2	CN2	CN2	CN4	CN6
SL2.40ch08	2492001	2498000	6000	CN2	CN1	CN5	CN1	CN2	Solyc08g008000.1
SL2.40ch08	3118001	3130000	12000	CN2	CN4	CN1	CN4	CN2	Solyc08g013750.2
SL2.40ch08	3482001	3492000	10000	CN2	CN2	CN2	CN0	CN2
SL2.40ch08	3564001	3582000	18000	CN2	CN2	CN1	CN2	CN2	Solyc08g014050.1;Solyc08g014060.2
SL2.40ch08	3590001	3600000	10000	CN2	CN2	CN0	CN2	CN2	Solyc08g014070.1
SL2.40ch08	3902001	3914000	12000	CN2	CN2	CN1	CN2	CN2	Solyc08g014250.1;Solyc08g014260.1
SL2.40ch08	4596001	4604000	8000	CN2	CN2	CN1	CN2	CN3
SL2.40ch08	4710001	4716000	6000	CN2	CN2	CN2	CN3	CN2	Solyc08g014590.1;Solyc08g014600.2
SL2.40ch08	4860001	4866000	6000	CN2	CN2	CN2	CN4	CN2
SL2.40ch08	4982001	4988000	6000	CN2	CN2	CN2	CN1	CN2
SL2.40ch08	5556001	5562000	6000	CN2	CN2	CN2	CN2	CN1	Solyc08g015810.1
SL2.40ch08	6708001	6716000	8000	CN2	CN2	CN2	CN1	CN2
SL2.40ch08	6744001	6756000	12000	CN2	CN2	CN2	CN1	CN2	Solyc08g016110.1
SL2.40ch08	7054001	7062000	8000	CN2	CN2	CN2	CN1	CN1	Solyc08g016280.1;Solyc08g016290.1
SL2.40ch08	7086001	7094000	8000	CN2	CN2	CN2	CN3	CN2
SL2.40ch08	7546001	7574000	28000	CN2	CN2	CN2	CN0	CN2
SL2.40ch08	9250001	9266000	16000	CN1	CN2	CN2	CN2	CN3
SL2.40ch08	9288001	9306000	18000	CN2	CN2	CN2	CN3	CN3	Solyc08g016790.1
SL2.40ch08	9316001	9340000	24000	CN1	CN2	CN2	CN3	CN3
SL2.40ch08	9350001	9356000	6000	CN2	CN2	CN2	CN2	CN3
SL2.40ch08	10090001	10096000	6000	CN2	CN2	CN1	CN2	CN3
SL2.40ch08	10098001	10104000	6000	CN2	CN2	CN0	CN2	CN2
SL2.40ch08	11212001	11298000	86000	CN2	CN2	CN2	CN0	CN2
SL2.40ch08	11412001	11434000	22000	CN2	CN2	CN2	CN0	CN2
SL2.40ch08	11840001	11866000	26000	CN2	CN2	CN2	CN0	CN2
SL2.40ch08	12550001	12556000	6000	CN2	CN2	CN2	CN1	CN2
SL2.40ch08	12562001	12570000	8000	CN2	CN2	CN0	CN2	CN2
SL2.40ch08	12624001	12632000	8000	CN2	CN2	CN2	CN2	CN3
SL2.40ch08	12708001	12714000	6000	CN2	CN2	CN2	CN8	CN5	Solyc08g022150.1;Solyc08g022160.1;Solyc08g022170.1;Solyc08g022180.1
SL2.40ch08	13310001	13316000	6000	CN2	CN2	CN2	CN1	CN2
SL2.40ch08	13530001	13536000	6000	CN2	CN2	CN2	CN4	CN1
SL2.40ch08	13660001	13670000	10000	CN2	CN2	CN4	CN1	CN2
SL2.40ch08	13684001	13690000	6000	CN3	CN3	CN2	CN1	CN2
SL2.40ch08	13956001	13962000	6000	CN2	CN2	CN2	CN2	CN3
SL2.40ch08	14694001	14704000	10000	CN2	CN2	CN2	CN0	CN2
SL2.40ch08	15670001	15676000	6000	CN2	CN2	CN2	CN1	CN2
SL2.40ch08	16280001	16294000	14000	CN2	CN2	CN2	CN0	CN2
SL2.40ch08	16312001	16318000	6000	CN2	CN2	CN2	CN1	CN2
SL2.40ch08	16600001	16606000	6000	CN2	CN2	CN2	CN0	CN2
SL2.40ch08	17106001	17112000	6000	CN2	CN2	CN2	CN1	CN2
SL2.40ch08	17514001	17548000	34000	CN2	CN2	CN2	CN0	CN2
SL2.40ch08	18026001	18032000	6000	CN2	CN2	CN2	CN2	CN3
SL2.40ch08	18074001	18080000	6000	CN2	CN2	CN2	CN2	CN3
SL2.40ch08	18176001	18182000	6000	CN2	CN2	CN2	CN2	CN3
SL2.40ch08	18242001	18256000	14000	CN2	CN2	CN2	CN2	CN3
SL2.40ch08	18762001	18778000	16000	CN2	CN2	CN0	CN2	CN2
SL2.40ch08	18990001	18998000	8000	CN2	CN2	CN2	CN0	CN2
SL2.40ch08	19310001	19322000	12000	CN2	CN2	CN0	CN2	CN2
SL2.40ch08	19630001	19652000	22000	CN2	CN2	CN2	CN1	CN2
SL2.40ch08	19660001	19668000	8000	CN2	CN2	CN2	CN0	CN2
SL2.40ch08	20162001	20170000	8000	CN2	CN2	CN2	CN0	CN2
SL2.40ch08	20252001	20290000	38000	CN2	CN2	CN2	CN0	CN2
SL2.40ch08	20312001	20320000	8000	CN2	CN2	CN2	CN2	CN3
SL2.40ch08	20432001	20476000	44000	CN2	CN2	CN2	CN0	CN2
SL2.40ch08	20568001	20582000	14000	CN2	CN2	CN2	CN0	CN2
SL2.40ch08	20590001	20596000	6000	CN2	CN2	CN2	CN2	CN3
SL2.40ch08	20598001	20610000	12000	CN2	CN2	CN0	CN2	CN2
SL2.40ch08	20742001	20834000	92000	CN2	CN2	CN2	CN0	CN2
SL2.40ch08	21084001	21094000	10000	CN2	CN2	CN2	CN3	CN3
SL2.40ch08	21222001	21240000	18000	CN2	CN2	CN2	CN0	CN2
SL2.40ch08	21252001	21274000	22000	CN2	CN2	CN2	CN0	CN2
SL2.40ch08	21286001	21356000	70000	CN2	CN2	CN2	CN0	CN2
SL2.40ch08	21680001	21692000	12000	CN2	CN2	CN2	CN0	CN2
SL2.40ch08	21700001	21712000	12000	CN2	CN2	CN2	CN1	CN2
SL2.40ch08	21724001	21760000	36000	CN2	CN2	CN2	CN1	CN2	Solyc08g028860.1;Solyc08g028870.1;Solyc08g028880.1;Solyc08g028890.1;Solyc08g028900.1;Solyc08g028910.1;Solyc08g028920.1;Solyc08g028930.1;Solyc08g028940.1;Solyc08g028950.1
SL2.40ch08	21768001	21826000	58000	CN2	CN2	CN2	CN0	CN2
SL2.40ch08	21850001	21862000	12000	CN2	CN2	CN2	CN0	CN2
SL2.40ch08	22284001	22332000	48000	CN2	CN2	CN2	CN0	CN2
SL2.40ch08	22622001	22654000	32000	CN2	CN2	CN2	CN1	CN2	Solyc08g029070.1;Solyc08g029080.1
SL2.40ch08	23100001	23106000	6000	CN2	CN2	CN2	CN5	CN2
SL2.40ch08	23214001	23220000	6000	CN2	CN2	CN2	CN0	CN2
SL2.40ch08	23276001	23284000	8000	CN2	CN2	CN0	CN2	CN2
SL2.40ch08	23614001	23656000	42000	CN2	CN2	CN2	CN0	CN2
SL2.40ch08	23662001	23682000	20000	CN2	CN2	CN2	CN0	CN2	Solyc08g029250.1
SL2.40ch08	23710001	23716000	6000	CN2	CN2	CN2	CN2	CN3
SL2.40ch08	23742001	23748000	6000	CN2	CN2	CN2	CN0	CN2
SL2.40ch08	23996001	24350000	354000	CN2	CN2	CN0	CN2	CN2	Solyc08g029330.1;Solyc08g029340.1;Solyc08g029350.1;Solyc08g029360.2
SL2.40ch08	24378001	24384000	6000	CN2	CN2	CN0	CN2	CN2
SL2.40ch08	24620001	24640000	20000	CN2	CN2	CN2	CN1	CN2
SL2.40ch08	24822001	24828000	6000	CN2	CN2	CN2	CN3	CN1
SL2.40ch08	24852001	24858000	6000	CN2	CN2	CN2	CN0	CN2
SL2.40ch08	24994001	25004000	10000	CN2	CN2	CN2	CN0	CN2
SL2.40ch08	25228001	25302000	74000	CN2	CN2	CN2	CN0	CN2	Solyc08g036420.1
SL2.40ch08	25312001	25446000	134000	CN2	CN2	CN2	CN0	CN2	Solyc08g036430.1;Solyc08g036440.1;Solyc08g036450.1
SL2.40ch08	25570001	25588000	18000	CN2	CN2	CN2	CN3	CN3	Solyc08g036500.1;Solyc08g036510.1;Solyc08g036520.2;Solyc08g036530.1;Solyc08g036540.1
SL2.40ch08	25618001	25652000	34000	CN2	CN2	CN2	CN0	CN2
SL2.40ch08	26266001	26274000	8000	CN2	CN2	CN2	CN4	CN2
SL2.40ch08	26278001	26308000	30000	CN1	CN2	CN2	CN2	CN2
SL2.40ch08	26748001	26758000	10000	CN2	CN2	CN2	CN0	CN2
SL2.40ch08	27520001	27578000	58000	CN2	CN2	CN2	CN0	CN2
SL2.40ch08	27776001	27784000	8000	CN2	CN2	CN4	CN2	CN2
SL2.40ch08	27838001	27976000	138000	CN2	CN2	CN2	CN0	CN2
SL2.40ch08	28020001	28028000	8000	CN2	CN2	CN2	CN0	CN2
SL2.40ch08	28056001	28092000	36000	CN2	CN2	CN2	CN0	CN2
SL2.40ch08	28100001	28108000	8000	CN2	CN2	CN2	CN0	CN2
SL2.40ch08	28112001	28130000	18000	CN2	CN2	CN2	CN1	CN2
SL2.40ch08	28132001	28278000	146000	CN2	CN2	CN2	CN0	CN2	Solyc08g041940.1
SL2.40ch08	28350001	28368000	18000	CN2	CN2	CN2	CN0	CN2
SL2.40ch08	29806001	29814000	8000	CN2	CN2	CN2	CN2	CN3
SL2.40ch08	30408001	30414000	6000	CN2	CN2	CN2	CN0	CN2
SL2.40ch08	30558001	30564000	6000	CN2	CN2	CN2	CN1	CN2
SL2.40ch08	30678001	30686000	8000	CN2	CN2	CN0	CN2	CN2
SL2.40ch08	30846001	30852000	6000	CN2	CN2	CN2	CN2	CN3
SL2.40ch08	30856001	30864000	8000	CN3	CN3	CN2	CN1	CN2
SL2.40ch08	30894001	30926000	32000	CN2	CN2	CN1	CN1	CN2
SL2.40ch08	30928001	30962000	34000	CN2	CN2	CN1	CN1	CN2
SL2.40ch08	31186001	31192000	6000	CN2	CN2	CN2	CN0	CN2
SL2.40ch08	31248001	31254000	6000	CN2	CN2	CN2	CN2	CN3
SL2.40ch08	31992001	32006000	14000	CN2	CN2	CN2	CN0	CN2
SL2.40ch08	32386001	32438000	52000	CN2	CN2	CN2	CN0	CN2
SL2.40ch08	32448001	32484000	36000	CN2	CN2	CN2	CN0	CN2	Solyc08g044440.1
SL2.40ch08	32488001	32494000	6000	CN2	CN2	CN2	CN0	CN2
SL2.40ch08	32512001	32520000	8000	CN2	CN2	CN2	CN2	CN3
SL2.40ch08	32884001	32898000	14000	CN2	CN2	CN2	CN0	CN2
SL2.40ch08	33044001	33052000	8000	CN2	CN2	CN2	CN2	CN3
SL2.40ch08	33602001	33734000	132000	CN2	CN2	CN2	CN0	CN2	Solyc08g044550.1;Solyc08g044560.1
SL2.40ch08	33744001	33768000	24000	CN2	CN2	CN2	CN0	CN2	Solyc08g044590.1;Solyc08g044600.1
SL2.40ch08	34072001	34078000	6000	CN2	CN2	CN2	CN0	CN2
SL2.40ch08	34250001	34258000	8000	CN2	CN2	CN2	CN0	CN2
SL2.40ch08	34386001	34394000	8000	CN2	CN2	CN2	CN0	CN2
SL2.40ch08	34832001	34838000	6000	CN2	CN2	CN2	CN2	CN3
SL2.40ch08	34982001	34992000	10000	CN2	CN2	CN4	CN2	CN2
SL2.40ch08	35704001	35710000	6000	CN2	CN2	CN2	CN1	CN1
SL2.40ch08	36134001	36164000	30000	CN2	CN2	CN2	CN0	CN2	Solyc08g045760.1
SL2.40ch08	36176001	36206000	30000	CN2	CN2	CN2	CN0	CN2
SL2.40ch08	36438001	36446000	8000	CN2	CN2	CN2	CN0	CN2
SL2.40ch08	36726001	36748000	22000	CN2	CN2	CN0	CN2	CN2
SL2.40ch08	37068001	37082000	14000	CN2	CN2	CN2	CN3	CN2
SL2.40ch08	37098001	37204000	106000	CN2	CN2	CN2	CN3	CN2	Solyc08g045860.1;Solyc08g045870.2;Solyc08g045880.1
SL2.40ch08	37356001	37362000	6000	CN2	CN2	CN2	CN1	CN2
SL2.40ch08	37382001	37408000	26000	CN2	CN2	CN2	CN1	CN2	Solyc08g047880.1
SL2.40ch08	37754001	37800000	46000	CN2	CN2	CN2	CN3	CN2	Solyc08g048060.1;Solyc08g048070.1;Solyc08g048080.1;Solyc08g048090.1;Solyc08g048100.1;Solyc08g048110.1
SL2.40ch08	37924001	37932000	8000	CN2	CN2	CN2	CN2	CN3
SL2.40ch08	38224001	38254000	30000	CN2	CN2	CN2	CN1	CN2	Solyc08g048190.1
SL2.40ch08	38666001	38674000	8000	CN2	CN2	CN2	CN0	CN2
SL2.40ch08	38708001	38736000	28000	CN2	CN2	CN2	CN0	CN2
SL2.40ch08	38746001	38754000	8000	CN2	CN2	CN2	CN0	CN2
SL2.40ch08	38764001	38944000	180000	CN2	CN2	CN2	CN0	CN2
SL2.40ch08	38950001	38992000	42000	CN2	CN2	CN2	CN0	CN2
SL2.40ch08	39160001	39166000	6000	CN2	CN2	CN0	CN2	CN2
SL2.40ch08	39334001	39340000	6000	CN2	CN2	CN2	CN0	CN2
SL2.40ch08	39744001	39760000	16000	CN2	CN2	CN2	CN0	CN2
SL2.40ch08	40198001	40290000	92000	CN2	CN2	CN2	CN0	CN2
SL2.40ch08	40300001	40530000	230000	CN2	CN2	CN2	CN0	CN2	Solyc08g048480.2
SL2.40ch08	40930001	40952000	22000	CN2	CN2	CN2	CN2	CN3
SL2.40ch08	40966001	40998000	32000	CN2	CN2	CN2	CN2	CN3	Solyc08g053570.1
SL2.40ch08	41042001	41048000	6000	CN2	CN2	CN2	CN1	CN2
SL2.40ch08	41278001	41286000	8000	CN2	CN2	CN2	CN1	CN3
SL2.40ch08	41294001	41302000	8000	CN2	CN2	CN2	CN2	CN3
SL2.40ch08	41362001	41378000	16000	CN2	CN2	CN2	CN1	CN2
SL2.40ch08	41386001	41400000	14000	CN2	CN2	CN2	CN0	CN2
SL2.40ch08	41658001	41664000	6000	CN2	CN2	CN2	CN1	CN2
SL2.40ch08	41716001	41758000	42000	CN2	CN2	CN2	CN0	CN2
SL2.40ch08	42124001	42130000	6000	CN2	CN2	CN2	CN0	CN1
SL2.40ch08	42198001	42218000	20000	CN2	CN2	CN2	CN1	CN2
SL2.40ch08	42224001	42312000	88000	CN2	CN2	CN2	CN0	CN2
SL2.40ch08	42498001	42552000	54000	CN2	CN2	CN2	CN0	CN2
SL2.40ch08	42946001	42964000	18000	CN2	CN2	CN2	CN0	CN2	Solyc08g060900.1
SL2.40ch08	43064001	43072000	8000	CN2	CN2	CN4	CN4	CN2
SL2.40ch08	43808001	43820000	12000	CN2	CN2	CN2	CN2	CN3
SL2.40ch08	43908001	43914000	6000	CN2	CN2	CN2	CN2	CN3
SL2.40ch08	44082001	44088000	6000	CN2	CN2	CN2	CN0	CN2
SL2.40ch08	44158001	44166000	8000	CN2	CN3	CN2	CN6	CN7	Solyc08g061160.1
SL2.40ch08	44270001	44300000	30000	CN2	CN2	CN2	CN0	CN2
SL2.40ch08	44814001	44842000	28000	CN2	CN2	CN2	CN0	CN2
SL2.40ch08	45022001	45090000	68000	CN2	CN2	CN2	CN0	CN2
SL2.40ch08	45180001	45236000	56000	CN2	CN2	CN2	CN1	CN2
SL2.40ch08	45674001	45680000	6000	CN2	CN2	CN2	CN1	CN1
SL2.40ch08	45882001	45888000	6000	CN2	CN2	CN2	CN1	CN3	Solyc08g061440.1
SL2.40ch08	46632001	46640000	8000	CN2	CN2	CN2	CN2	CN3
SL2.40ch08	47606001	47640000	34000	CN2	CN2	CN2	CN1	CN2	Solyc08g062100.1;Solyc08g062110.1
SL2.40ch08	48392001	48400000	8000	CN2	CN2	CN4	CN4	CN2	Solyc08g062510.2
SL2.40ch08	48470001	48478000	8000	CN2	CN2	CN0	CN2	CN2
SL2.40ch08	49406001	49414000	8000	CN2	CN2	CN2	CN2	CN3
SL2.40ch08	49428001	49436000	8000	CN2	CN2	CN0	CN2	CN2
SL2.40ch08	50226001	50234000	8000	CN2	CN2	CN1	CN2	CN2
SL2.40ch08	50384001	50392000	8000	CN2	CN2	CN2	CN1	CN3
SL2.40ch08	50686001	50704000	18000	CN2	CN2	CN2	CN0	CN2
SL2.40ch08	51152001	51196000	44000	CN2	CN2	CN2	CN0	CN2	Solyc08g065700.1
SL2.40ch08	51480001	51486000	6000	CN2	CN2	CN2	CN2	CN3
SL2.40ch08	51828001	51834000	6000	CN2	CN2	CN2	CN2	CN3
SL2.40ch08	52196001	52208000	12000	CN2	CN2	CN2	CN1	CN2
SL2.40ch08	52780001	52794000	14000	CN2	CN2	CN1	CN1	CN2
SL2.40ch08	52840001	52846000	6000	CN2	CN2	CN0	CN2	CN2
SL2.40ch08	53986001	53996000	10000	CN2	CN1	CN2	CN1	CN2
SL2.40ch08	54822001	54898000	76000	CN2	CN0	CN2	CN2	CN2	Solyc08g068440.2;Solyc08g068450.1;Solyc08g068460.1;Solyc08g068470.1;Solyc08g068480.1;Solyc08g068490.2;Solyc08g068500.1;Solyc08g068510.1;Solyc08g068520.2;Solyc08g068530.2;Solyc08g068540.2
SL2.40ch08	55068001	55074000	6000	CN2	CN1	CN2	CN1	CN2	Solyc08g068720.1
SL2.40ch08	55502001	55516000	14000	CN2	CN2	CN2	CN4	CN7
SL2.40ch08	56198001	56208000	10000	CN2	CN0	CN2	CN0	CN2	Solyc08g074890.2
SL2.40ch08	56246001	56252000	6000	CN2	CN2	CN0	CN2	CN2	Solyc08g074950.1
SL2.40ch08	56360001	56370000	10000	CN1	CN1	CN2	CN2	CN7	Solyc08g075040.1
SL2.40ch08	56450001	56460000	10000	CN2	CN1	CN2	CN1	CN2
SL2.40ch08	56648001	56656000	8000	CN0	CN2	CN2	CN2	CN2
SL2.40ch08	56940001	56948000	8000	CN2	CN2	CN2	CN4	CN2	Solyc08g075640.2
SL2.40ch08	58712001	58740000	28000	CN3	CN2	CN2	CN2	CN2	Solyc08g077570.1;Solyc08g077580.1;Solyc08g077590.1;Solyc08g077600.1;Solyc08g077610.1;Solyc08g077620.1;Solyc08g077630.2
SL2.40ch08	59334001	59352000	18000	CN2	CN2	CN2	CN0	CN2	Solyc08g078350.1
SL2.40ch08	59354001	59360000	6000	CN2	CN2	CN0	CN2	CN2
SL2.40ch08	60254001	60260000	6000	CN2	CN2	CN2	CN0	CN2	Solyc08g079580.1
SL2.40ch08	60854001	60860000	6000	CN2	CN2	CN2	CN1	CN1
SL2.40ch08	61028001	61036000	8000	CN2	CN2	CN2	CN2	CN3
SL2.40ch09	106001	126000	20000	CN2	CN2	CN2	CN4	CN7
SL2.40ch09	348001	356000	8000	CN2	CN2	CN8	CN2	CN2	Solyc09g005520.2;Solyc09g005530.2;Solyc09g005540.1
SL2.40ch09	528001	534000	6000	CN2	CN2	CN3	CN2	CN2	Solyc09g005760.2
SL2.40ch09	1554001	1566000	12000	CN2	CN2	CN2	CN3	CN4	Solyc09g008080.2
SL2.40ch09	1988001	1994000	6000	CN2	CN2	CN1	CN2	CN2
SL2.40ch09	3176001	3204000	28000	CN2	CN2	CN2	CN4	CN6	Solyc09g009740.1
SL2.40ch09	3224001	3234000	10000	CN2	CN2	CN2	CN2	CN3
SL2.40ch09	3310001	3316000	6000	CN2	CN2	CN2	CN1	CN2	Solyc09g009820.2
SL2.40ch09	3678001	3690000	12000	CN1	CN5	CN1	CN4	CN1	Solyc09g010300.2;Solyc09g010310.1
SL2.40ch09	4604001	4612000	8000	CN2	CN1	CN2	CN1	CN2	Solyc09g011270.2
SL2.40ch09	4880001	4886000	6000	CN2	CN2	CN2	CN2	CN3
SL2.40ch09	5078001	5084000	6000	CN2	CN2	CN1	CN6	CN2	Solyc09g011790.2
SL2.40ch09	5224001	5234000	10000	CN3	CN2	CN2	CN1	CN2	Solyc09g011950.1
SL2.40ch09	5422001	5438000	16000	CN2	CN3	CN2	CN3	CN1	Solyc09g012070.2
SL2.40ch09	5448001	5468000	20000	CN2	CN3	CN2	CN3	CN2
SL2.40ch09	5916001	5924000	8000	CN2	CN2	CN2	CN1	CN2
SL2.40ch09	6206001	6220000	14000	CN2	CN2	CN2	CN0	CN2
SL2.40ch09	6464001	6584000	120000	CN2	CN2	CN2	CN1	CN2	Solyc09g014680.1
SL2.40ch09	7026001	7064000	38000	CN2	CN2	CN2	CN0	CN2	Solyc09g014820.2;Solyc09g014830.1;Solyc09g014840.1;Solyc09g014850.2;Solyc09g014860.2
SL2.40ch09	8306001	8316000	10000	CN2	CN2	CN2	CN1	CN2
SL2.40ch09	8500001	8506000	6000	CN2	CN2	CN1	CN5	CN4	Solyc09g015270.1;Solyc09g015280.1;Solyc09g015290.1;Solyc09g015300.1
SL2.40ch09	8526001	8534000	8000	CN2	CN2	CN2	CN6	CN6	Solyc09g015310.1;Solyc09g015320.1
SL2.40ch09	8546001	8552000	6000	CN1	CN1	CN1	CN8	CN4	Solyc09g015330.1;Solyc09g015340.1
SL2.40ch09	8758001	8772000	14000	CN2	CN2	CN2	CN0	CN2	Solyc09g015430.2
SL2.40ch09	10088001	10102000	14000	CN2	CN2	CN2	CN3	CN2
SL2.40ch09	11862001	11868000	6000	CN2	CN2	CN2	CN1	CN2	Solyc09g016950.2
SL2.40ch09	12042001	12108000	66000	CN2	CN2	CN2	CN0	CN2
SL2.40ch09	12114001	12166000	52000	CN2	CN2	CN2	CN1	CN2
SL2.40ch09	12214001	12224000	10000	CN2	CN2	CN2	CN0	CN2
SL2.40ch09	14238001	14248000	10000	CN2	CN2	CN2	CN0	CN2
SL2.40ch09	14282001	14290000	8000	CN2	CN2	CN2	CN1	CN2
SL2.40ch09	14358001	14364000	6000	CN2	CN2	CN2	CN0	CN2
SL2.40ch09	15096001	15102000	6000	CN2	CN2	CN2	CN2	CN1
SL2.40ch09	15756001	15764000	8000	CN2	CN2	CN2	CN0	CN2
SL2.40ch09	16480001	16490000	10000	CN2	CN2	CN2	CN0	CN2
SL2.40ch09	17292001	17308000	16000	CN2	CN2	CN2	CN0	CN2
SL2.40ch09	19050001	19070000	20000	CN2	CN2	CN0	CN2	CN2
SL2.40ch09	19780001	19788000	8000	CN2	CN2	CN2	CN2	CN1
SL2.40ch09	20366001	20372000	6000	CN2	CN2	CN2	CN1	CN1
SL2.40ch09	20694001	20700000	6000	CN2	CN2	CN2	CN1	CN2
SL2.40ch09	23984001	23990000	6000	CN2	CN2	CN2	CN8	CN8	Solyc09g031800.1;Solyc09g031810.1;Solyc09g031820.1;Solyc09g031830.1;Solyc09g031840.1;Solyc09g031850.1
SL2.40ch09	24506001	24526000	20000	CN2	CN2	CN2	CN0	CN2
SL2.40ch09	25146001	25156000	10000	CN2	CN2	CN2	CN4	CN2
SL2.40ch09	25240001	25256000	16000	CN2	CN2	CN2	CN1	CN2
SL2.40ch09	26658001	26668000	10000	CN2	CN2	CN2	CN3	CN2
SL2.40ch09	27348001	27366000	18000	CN2	CN2	CN2	CN0	CN2
SL2.40ch09	27544001	27552000	8000	CN2	CN2	CN2	CN2	CN3
SL2.40ch09	27738001	27746000	8000	CN2	CN2	CN3	CN3	CN2
SL2.40ch09	28322001	28328000	6000	CN2	CN2	CN2	CN2	CN3
SL2.40ch09	28628001	28636000	8000	CN2	CN2	CN2	CN2	CN3
SL2.40ch09	28774001	28782000	8000	CN2	CN2	CN2	CN1	CN2
SL2.40ch09	30580001	30586000	6000	CN2	CN2	CN2	CN1	CN2
SL2.40ch09	31386001	31392000	6000	CN2	CN2	CN2	CN1	CN2
SL2.40ch09	32150001	32156000	6000	CN2	CN2	CN2	CN3	CN3	Solyc09g050020.1;Solyc09g050030.1;Solyc09g050040.1;Solyc09g050050.1
SL2.40ch09	32304001	32312000	8000	CN2	CN2	CN2	CN7	CN7	Solyc09g050070.1;Solyc09g050080.1;Solyc09g050090.1;Solyc09g050100.1;Solyc09g050110.1;Solyc09g050120.1
SL2.40ch09	32888001	32894000	6000	CN2	CN2	CN2	CN2	CN3
SL2.40ch09	33454001	33466000	12000	CN2	CN2	CN2	CN0	CN2
SL2.40ch09	33766001	33774000	8000	CN2	CN2	CN2	CN0	CN2
SL2.40ch09	34330001	34342000	12000	CN2	CN2	CN2	CN2	CN3	Solyc09g055290.1
SL2.40ch09	35970001	35976000	6000	CN2	CN2	CN2	CN3	CN3
SL2.40ch09	36704001	36724000	20000	CN2	CN2	CN2	CN3	CN2	Solyc09g055450.1;Solyc09g055460.1
SL2.40ch09	37372001	37378000	6000	CN2	CN2	CN2	CN2	CN3
SL2.40ch09	37790001	37796000	6000	CN2	CN2	CN2	CN1	CN2
SL2.40ch09	37838001	37846000	8000	CN2	CN2	CN2	CN1	CN2
SL2.40ch09	38056001	38062000	6000	CN2	CN2	CN2	CN1	CN2
SL2.40ch09	38148001	38156000	8000	CN2	CN2	CN2	CN1	CN1
SL2.40ch09	38210001	38218000	8000	CN2	CN2	CN2	CN1	CN1
SL2.40ch09	38326001	38332000	6000	CN2	CN2	CN2	CN1	CN1
SL2.40ch09	38346001	38352000	6000	CN2	CN2	CN2	CN1	CN1
SL2.40ch09	38714001	38720000	6000	CN2	CN2	CN2	CN1	CN1
SL2.40ch09	40282001	40294000	12000	CN2	CN2	CN2	CN0	CN2
SL2.40ch09	41480001	41486000	6000	CN2	CN2	CN2	CN2	CN3	Solyc09g055840.1
SL2.40ch09	42508001	42524000	16000	CN2	CN2	CN2	CN0	CN2
SL2.40ch09	43256001	43282000	26000	CN2	CN2	CN2	CN0	CN2
SL2.40ch09	44486001	44496000	10000	CN2	CN2	CN2	CN2	CN3	Solyc09g056370.1
SL2.40ch09	45068001	45074000	6000	CN2	CN2	CN2	CN1	CN1
SL2.40ch09	46634001	46640000	6000	CN2	CN2	CN2	CN1	CN2
SL2.40ch09	46944001	46952000	8000	CN2	CN2	CN2	CN0	CN2
SL2.40ch09	49774001	49782000	8000	CN2	CN2	CN0	CN2	CN2
SL2.40ch09	51358001	51364000	6000	CN2	CN2	CN2	CN1	CN2
SL2.40ch09	51812001	51840000	28000	CN2	CN2	CN2	CN1	CN2
SL2.40ch09	51876001	51896000	20000	CN2	CN2	CN0	CN2	CN2
SL2.40ch09	53774001	53780000	6000	CN2	CN2	CN1	CN2	CN3
SL2.40ch09	55260001	55272000	12000	CN2	CN2	CN0	CN2	CN2
SL2.40ch09	55394001	55404000	10000	CN2	CN2	CN2	CN1	CN2
SL2.40ch09	57578001	57584000	6000	CN2	CN2	CN2	CN1	CN2	Solyc09g064660.2
SL2.40ch09	58142001	58148000	6000	CN2	CN2	CN0	CN2	CN2
SL2.40ch09	58842001	58850000	8000	CN2	CN2	CN2	CN2	CN3
SL2.40ch09	59302001	59308000	6000	CN2	CN2	CN2	CN1	CN2
SL2.40ch09	60196001	60202000	6000	CN2	CN2	CN2	CN1	CN2	Solyc09g066170.1;Solyc09g066180.1
SL2.40ch09	60532001	60540000	8000	CN2	CN2	CN2	CN2	CN4
SL2.40ch09	60552001	60586000	34000	CN2	CN2	CN2	CN0	CN2	Solyc09g072510.1;Solyc09g072520.1
SL2.40ch09	60626001	60656000	30000	CN2	CN2	CN2	CN4	CN2
SL2.40ch09	60664001	60680000	16000	CN2	CN2	CN2	CN4	CN2
SL2.40ch09	60890001	60896000	6000	CN4	CN4	CN2	CN1	CN2	Solyc09g072760.1
SL2.40ch09	61186001	61196000	10000	CN2	CN2	CN2	CN1	CN2
SL2.40ch09	61210001	61218000	8000	CN2	CN2	CN2	CN1	CN2
SL2.40ch09	61622001	61632000	10000	CN2	CN2	CN2	CN0	CN2
SL2.40ch09	61980001	61986000	6000	CN2	CN0	CN2	CN2	CN2
SL2.40ch09	62108001	62114000	6000	CN2	CN2	CN1	CN2	CN2
SL2.40ch09	63058001	63066000	8000	CN2	CN2	CN2	CN0	CN2	Solyc09g075940.2
SL2.40ch09	63138001	63152000	14000	CN4	CN2	CN2	CN1	CN2
SL2.40ch09	63248001	63276000	28000	CN2	CN2	CN2	CN2	CN4
SL2.40ch09	64574001	64586000	12000	CN2	CN2	CN0	CN2	CN2	Solyc09g089520.2;Solyc09g089530.2;Solyc09g089540.2
SL2.40ch09	64596001	64604000	8000	CN2	CN2	CN2	CN1	CN2	Solyc09g089550.2
SL2.40ch09	64640001	64656000	16000	CN2	CN2	CN0	CN2	CN3	Solyc09g089580.2
SL2.40ch09	64822001	64830000	8000	CN2	CN2	CN2	CN0	CN2	Solyc09g089830.2;Solyc09g089840.1
SL2.40ch09	65298001	65304000	6000	CN2	CN2	CN2	CN1	CN2	Solyc09g090430.2
SL2.40ch09	66758001	66794000	36000	CN2	CN5	CN2	CN2	CN2	Solyc09g092280.1;Solyc09g092290.1;Solyc09g092300.2;Solyc09g092310.1
SL2.40ch09	66802001	66808000	6000	CN2	CN7	CN2	CN2	CN2	Solyc09g092330.1
SL2.40ch09	67646001	67652000	6000	CN0	CN2	CN2	CN0	CN2	Solyc09g098580.2
SL2.40ch10	148001	158000	10000	CN2	CN2	CN2	CN4	CN7
SL2.40ch10	358001	382000	24000	CN2	CN2	CN2	CN3	CN4
SL2.40ch10	1752001	1760000	8000	CN2	CN2	CN8	CN2	CN2	Solyc10g007370.1;Solyc10g007380.1
SL2.40ch10	2734001	2746000	12000	CN2	CN2	CN2	CN6	CN2	Solyc10g008650.1
SL2.40ch10	3786001	3794000	8000	CN2	CN2	CN2	CN1	CN2	Solyc10g009630.1
SL2.40ch10	3820001	3828000	8000	CN2	CN2	CN2	CN1	CN2
SL2.40ch10	4216001	4228000	12000	CN2	CN2	CN1	CN1	CN2	Solyc10g011930.1
SL2.40ch10	6074001	6092000	18000	CN2	CN2	CN2	CN7	CN5	Solyc10g017890.1;Solyc10g017900.1;Solyc10g017910.1;Solyc10g017920.1;Solyc10g017930.1;Solyc10g017940.1;Solyc10g017950.1
SL2.40ch10	7564001	7574000	10000	CN6	CN2	CN2	CN2	CN6
SL2.40ch10	7754001	7760000	6000	CN2	CN2	CN2	CN2	CN3
SL2.40ch10	10630001	10638000	8000	CN2	CN2	CN2	CN4	CN3	Solyc10g018830.1;Solyc10g018840.1
SL2.40ch10	11122001	11128000	6000	CN2	CN2	CN1	CN6	CN6	Solyc10g018980.1;Solyc10g018990.1;Solyc10g019000.1;Solyc10g019010.1
SL2.40ch10	11704001	11712000	8000	CN2	CN2	CN3	CN2	CN2
SL2.40ch10	13442001	13448000	6000	CN2	CN2	CN2	CN1	CN2
SL2.40ch10	14070001	14084000	14000	CN2	CN2	CN2	CN2	CN3
SL2.40ch10	14730001	14736000	6000	CN2	CN2	CN2	CN1	CN2
SL2.40ch10	16352001	16360000	8000	CN2	CN2	CN2	CN2	CN3
SL2.40ch10	17046001	17052000	6000	CN2	CN2	CN2	CN2	CN3
SL2.40ch10	17616001	17622000	6000	CN2	CN2	CN2	CN1	CN3	Solyc10g037860.1
SL2.40ch10	22274001	22282000	8000	CN2	CN2	CN2	CN5	CN3	Solyc10g044540.1;Solyc10g044550.1;Solyc10g044560.1
SL2.40ch10	23508001	23514000	6000	CN2	CN2	CN2	CN2	CN3
SL2.40ch10	23808001	23814000	6000	CN2	CN2	CN2	CN3	CN3
SL2.40ch10	26450001	26456000	6000	CN2	CN2	CN2	CN1	CN2
SL2.40ch10	27768001	27774000	6000	CN2	CN2	CN1	CN5	CN4	Solyc10g045220.1;Solyc10g045230.1
SL2.40ch10	28226001	28288000	62000	CN2	CN3	CN2	CN2	CN2	Solyc10g045350.1
SL2.40ch10	28294001	28366000	72000	CN2	CN4	CN2	CN2	CN2
SL2.40ch10	28376001	28440000	64000	CN2	CN3	CN2	CN2	CN2
SL2.40ch10	28444001	28466000	22000	CN2	CN4	CN2	CN2	CN2
SL2.40ch10	28474001	28484000	10000	CN2	CN4	CN2	CN2	CN2
SL2.40ch10	29114001	29120000	6000	CN2	CN2	CN2	CN3	CN3
SL2.40ch10	30800001	30806000	6000	CN2	CN2	CN2	CN1	CN1
SL2.40ch10	33652001	33658000	6000	CN2	CN2	CN2	CN3	CN3
SL2.40ch10	34526001	34532000	6000	CN2	CN3	CN2	CN2	CN2
SL2.40ch10	35128001	35134000	6000	CN2	CN2	CN2	CN2	CN3
SL2.40ch10	36268001	36280000	12000	CN2	CN2	CN2	CN6	CN5	Solyc10g047390.1;Solyc10g047400.1;Solyc10g047410.1;Solyc10g047420.1;Solyc10g047430.1;Solyc10g047440.1;Solyc10g047450.1;Solyc10g047460.1;Solyc10g047470.1
SL2.40ch10	36408001	36416000	8000	CN2	CN2	CN2	CN1	CN2
SL2.40ch10	38294001	38304000	10000	CN2	CN4	CN2	CN2	CN2	Solyc10g047840.1
SL2.40ch10	39348001	39364000	16000	CN2	CN2	CN2	CN3	CN3	Solyc10g048060.1
SL2.40ch10	40298001	40304000	6000	CN2	CN2	CN2	CN1	CN2
SL2.40ch10	41128001	41134000	6000	CN1	CN2	CN2	CN1	CN4
SL2.40ch10	44124001	44130000	6000	CN2	CN2	CN2	CN2	CN3
SL2.40ch10	44448001	44456000	8000	CN2	CN2	CN0	CN2	CN2
SL2.40ch10	45628001	45634000	6000	CN2	CN2	CN1	CN1	CN2
SL2.40ch10	46318001	46326000	8000	CN2	CN2	CN2	CN1	CN2
SL2.40ch10	47770001	47776000	6000	CN2	CN2	CN2	CN2	CN3
SL2.40ch10	49802001	49820000	18000	CN8	CN0	CN0	CN2	CN8
SL2.40ch10	51152001	51158000	6000	CN2	CN2	CN2	CN1	CN2	Solyc10g054600.1;Solyc10g054610.1
SL2.40ch10	51390001	51398000	8000	CN2	CN2	CN2	CN2	CN6
SL2.40ch10	51762001	51768000	6000	CN2	CN2	CN2	CN1	CN1	Solyc10g055060.1
SL2.40ch10	56270001	56276000	6000	CN2	CN2	CN2	CN1	CN2	Solyc10g062290.1
SL2.40ch10	56326001	56336000	10000	CN2	CN2	CN2	CN1	CN2	Solyc10g062300.1;Solyc10g062310.1
SL2.40ch10	57590001	57600000	10000	CN2	CN2	CN2	CN0	CN0
SL2.40ch10	59900001	59906000	6000	CN2	CN0	CN2	CN0	CN2	Solyc10g078930.1
SL2.40ch10	60612001	60622000	10000	CN2	CN2	CN2	CN2	CN3	Solyc10g079800.1
SL2.40ch10	60628001	60634000	6000	CN2	CN1	CN2	CN2	CN3	Solyc10g079810.1
SL2.40ch10	60992001	61000000	8000	CN2	CN2	CN2	CN5	CN2
SL2.40ch10	61310001	61326000	16000	CN2	CN2	CN2	CN3	CN5	Solyc10g080780.1;Solyc10g080790.1;Solyc10g080800.1
SL2.40ch10	61702001	61710000	8000	CN2	CN1	CN2	CN2	CN2
SL2.40ch10	62036001	62044000	8000	CN2	CN0	CN2	CN1	CN2	Solyc10g081700.1
SL2.40ch10	62276001	62286000	10000	CN2	CN2	CN2	CN3	CN4	Solyc10g083060.1
SL2.40ch10	63134001	63142000	8000	CN2	CN2	CN2	CN1	CN2
SL2.40ch10	63310001	63318000	8000	CN2	CN1	CN2	CN1	CN2	Solyc10g084470.1;Solyc10g084480.1
SL2.40ch10	63766001	63774000	8000	CN2	CN6	CN2	CN2	CN2	Solyc10g085170.1
SL2.40ch10	64166001	64192000	26000	CN0	CN2	CN0	CN2	CN0	Solyc10g085760.1;Solyc10g085770.1;Solyc10g085780.1
SL2.40ch11	3586001	3594000	8000	CN0	CN2	CN2	CN2	CN0	Solyc11g010540.1
SL2.40ch11	5366001	5372000	6000	CN2	CN0	CN0	CN2	CN2
SL2.40ch11	7154001	7162000	8000	CN2	CN2	CN2	CN3	CN3	Solyc11g013780.1;Solyc11g013790.1;Solyc11g013800.1
SL2.40ch11	7400001	7462000	62000	CN2	CN2	CN4	CN2	CN2	Solyc11g015900.1;Solyc11g015910.1
SL2.40ch11	7470001	7484000	14000	CN2	CN2	CN3	CN2	CN2	Solyc11g016910.1
SL2.40ch11	7488001	7598000	110000	CN2	CN2	CN4	CN2	CN2	Solyc11g016930.1
SL2.40ch11	8058001	8066000	8000	CN2	CN2	CN5	CN2	CN5
SL2.40ch11	10332001	10356000	24000	CN2	CN2	CN0	CN2	CN2
SL2.40ch11	11080001	11088000	8000	CN2	CN2	CN4	CN2	CN2
SL2.40ch11	11160001	11168000	8000	CN2	CN2	CN4	CN2	CN2
SL2.40ch11	13098001	13136000	38000	CN2	CN2	CN0	CN2	CN2
SL2.40ch11	13194001	13202000	8000	CN2	CN2	CN0	CN2	CN2	Solyc11g021020.1
SL2.40ch11	13212001	13226000	14000	CN2	CN2	CN0	CN2	CN2
SL2.40ch11	13362001	13404000	42000	CN2	CN2	CN2	CN5	CN6	Solyc11g021070.1;Solyc11g021080.1;Solyc11g021090.1;Solyc11g021100.1;Solyc11g021110.1;Solyc11g021120.1;Solyc11g021130.1;Solyc11g021140.1;Solyc11g021150.1;Solyc11g021160.1;Solyc11g021170.1;Solyc11g021180.1;Solyc11g021190.1;Solyc11g021200.1;Solyc11g021210.1;Solyc11g021220.1;Solyc11g021230.1;Solyc11g021240.1;Solyc11g021250.1;Solyc11g021260.1;Solyc11g021270.1;Solyc11g021280.1;Solyc11g021290.1;Solyc11g…
SL2.40ch11	13468001	13476000	8000	CN2	CN2	CN1	CN2	CN2
SL2.40ch11	13860001	13868000	8000	CN2	CN2	CN3	CN2	CN2	Solyc11g022420.1
SL2.40ch11	14498001	14508000	10000	CN2	CN2	CN0	CN2	CN2
SL2.40ch11	14526001	14542000	16000	CN2	CN2	CN0	CN2	CN2
SL2.40ch11	14546001	14552000	6000	CN2	CN2	CN0	CN2	CN2	Solyc11g022560.1
SL2.40ch11	14956001	14962000	6000	CN2	CN2	CN2	CN4	CN4	Solyc11g022610.1;Solyc11g022620.1
SL2.40ch11	15174001	15182000	8000	CN2	CN2	CN3	CN2	CN3
SL2.40ch11	15190001	15262000	72000	CN2	CN2	CN2	CN4	CN2	Solyc11g027630.1;Solyc11g027640.1;Solyc11g027650.1;Solyc11g027660.1;Solyc11g027670.1;Solyc11g027680.1
SL2.40ch11	15266001	15350000	84000	CN2	CN2	CN1	CN5	CN2	Solyc11g027690.1;Solyc11g027700.1;Solyc11g027710.1;Solyc11g027730.1;Solyc11g027750.1;Solyc11g027760.1;Solyc11g027770.1;Solyc11g027780.1;Solyc11g027790.1
SL2.40ch11	15372001	15378000	6000	CN2	CN2	CN0	CN2	CN2
SL2.40ch11	15800001	15818000	18000	CN2	CN2	CN0	CN2	CN2
SL2.40ch11	15884001	15908000	24000	CN2	CN2	CN0	CN2	CN2	Solyc11g027900.1
SL2.40ch11	15992001	15998000	6000	CN2	CN2	CN0	CN2	CN2
SL2.40ch11	16218001	16246000	28000	CN2	CN2	CN0	CN2	CN2
SL2.40ch11	16356001	16382000	26000	CN2	CN2	CN2	CN2	CN0	Solyc11g027970.1;Solyc11g027980.1
SL2.40ch11	16390001	16406000	16000	CN2	CN2	CN2	CN2	CN1
SL2.40ch11	16424001	16430000	6000	CN2	CN2	CN2	CN2	CN0	Solyc11g027990.1
SL2.40ch11	16436001	16496000	60000	CN2	CN2	CN2	CN2	CN0	Solyc11g028000.1
SL2.40ch11	16508001	16580000	72000	CN2	CN2	CN2	CN2	CN0	Solyc11g028010.1;Solyc11g028020.1
SL2.40ch11	16596001	16666000	70000	CN2	CN2	CN2	CN2	CN0	Solyc11g028040.1;Solyc11g028060.1;Solyc11g028070.1;Solyc11g028080.1
SL2.40ch11	16688001	16712000	24000	CN2	CN2	CN2	CN2	CN0
SL2.40ch11	16724001	16738000	14000	CN2	CN2	CN2	CN2	CN0
SL2.40ch11	16746001	16934000	188000	CN2	CN2	CN2	CN2	CN0	Solyc11g028090.1;Solyc11g028100.1;Solyc11g028110.1;Solyc11g028120.1
SL2.40ch11	16944001	17020000	76000	CN2	CN2	CN2	CN2	CN1	Solyc11g028130.1
SL2.40ch11	17032001	17070000	38000	CN2	CN2	CN2	CN2	CN0	Solyc11g028170.1
SL2.40ch11	17082001	17154000	72000	CN2	CN2	CN2	CN2	CN0	Solyc11g028180.1;Solyc11g028190.1;Solyc11g028200.1
SL2.40ch11	17166001	17178000	12000	CN2	CN2	CN2	CN2	CN0
SL2.40ch11	17188001	17234000	46000	CN2	CN2	CN2	CN2	CN0	Solyc11g028210.1;Solyc11g028220.1
SL2.40ch11	17272001	17368000	96000	CN2	CN2	CN2	CN2	CN0	Solyc11g028250.1
SL2.40ch11	17372001	17396000	24000	CN2	CN2	CN2	CN2	CN0	Solyc11g028260.1
SL2.40ch11	17400001	17476000	76000	CN2	CN2	CN2	CN2	CN0	Solyc11g028270.1;Solyc11g028280.1;Solyc11g028290.1
SL2.40ch11	17542001	17552000	10000	CN2	CN2	CN0	CN2	CN2
SL2.40ch11	17558001	17574000	16000	CN2	CN2	CN0	CN2	CN2
SL2.40ch11	17802001	17866000	64000	CN2	CN2	CN1	CN2	CN2	Solyc11g028330.1;Solyc11g028340.1
SL2.40ch11	18022001	18032000	10000	CN2	CN2	CN0	CN2	CN2
SL2.40ch11	18044001	18078000	34000	CN2	CN2	CN0	CN2	CN2
SL2.40ch11	18116001	18138000	22000	CN2	CN2	CN0	CN2	CN2
SL2.40ch11	18676001	18686000	10000	CN2	CN2	CN4	CN2	CN2
SL2.40ch11	18922001	18932000	10000	CN2	CN2	CN0	CN2	CN2
SL2.40ch11	19492001	19498000	6000	CN2	CN2	CN1	CN2	CN2
SL2.40ch11	19724001	19734000	10000	CN2	CN2	CN2	CN2	CN3
SL2.40ch11	19748001	19756000	8000	CN2	CN2	CN0	CN2	CN2
SL2.40ch11	19778001	19784000	6000	CN2	CN2	CN0	CN2	CN2
SL2.40ch11	20026001	20034000	8000	CN2	CN2	CN0	CN2	CN2	Solyc11g030840.1
SL2.40ch11	20612001	20634000	22000	CN2	CN2	CN0	CN2	CN2
SL2.40ch11	21224001	21232000	8000	CN2	CN2	CN1	CN2	CN2	Solyc11g032080.1
SL2.40ch11	21366001	21376000	10000	CN2	CN2	CN0	CN2	CN2
SL2.40ch11	22202001	22250000	48000	CN2	CN2	CN0	CN2	CN2
SL2.40ch11	22286001	22324000	38000	CN2	CN2	CN0	CN2	CN2	Solyc11g032170.1
SL2.40ch11	22508001	22538000	30000	CN2	CN2	CN1	CN2	CN2
SL2.40ch11	22550001	22570000	20000	CN2	CN2	CN0	CN2	CN2
SL2.40ch11	23174001	23180000	6000	CN2	CN2	CN2	CN2	CN3	Solyc11g039370.1;Solyc11g039380.1
SL2.40ch11	23182001	23250000	68000	CN2	CN2	CN0	CN2	CN2	Solyc11g039390.1
SL2.40ch11	23258001	23498000	240000	CN2	CN2	CN0	CN2	CN2	Solyc11g039400.1;Solyc11g039410.1;Solyc11g039420.1
SL2.40ch11	23512001	23548000	36000	CN2	CN2	CN0	CN2	CN2
SL2.40ch11	23574001	23590000	16000	CN2	CN2	CN0	CN2	CN2
SL2.40ch11	23708001	23732000	24000	CN2	CN2	CN0	CN2	CN2	Solyc11g039450.1;Solyc11g039460.1
SL2.40ch11	24048001	24072000	24000	CN2	CN2	CN1	CN2	CN2	Solyc11g039480.1
SL2.40ch11	24114001	24144000	30000	CN2	CN2	CN0	CN2	CN2	Solyc11g039500.1;Solyc11g039510.1
SL2.40ch11	24148001	24170000	22000	CN2	CN2	CN0	CN2	CN2
SL2.40ch11	24534001	24554000	20000	CN2	CN2	CN0	CN2	CN2
SL2.40ch11	24918001	24926000	8000	CN2	CN2	CN0	CN2	CN2
SL2.40ch11	25402001	25436000	34000	CN2	CN2	CN0	CN2	CN2
SL2.40ch11	25440001	25474000	34000	CN2	CN2	CN0	CN2	CN2	Solyc11g039720.1
SL2.40ch11	25628001	25636000	8000	CN2	CN2	CN2	CN2	CN3
SL2.40ch11	25642001	26008000	366000	CN2	CN2	CN0	CN2	CN2	Solyc11g039760.1;Solyc11g039770.1
SL2.40ch11	26052001	26060000	8000	CN2	CN2	CN0	CN2	CN2
SL2.40ch11	26338001	26360000	22000	CN2	CN2	CN1	CN2	CN2
SL2.40ch11	26554001	26562000	8000	CN2	CN2	CN0	CN2	CN2
SL2.40ch11	26736001	26742000	6000	CN2	CN2	CN0	CN2	CN2
SL2.40ch11	27018001	27026000	8000	CN2	CN2	CN0	CN2	CN2
SL2.40ch11	27040001	27048000	8000	CN2	CN2	CN0	CN2	CN2
SL2.40ch11	27444001	27458000	14000	CN2	CN2	CN0	CN2	CN2	Solyc11g039920.1
SL2.40ch11	27542001	27550000	8000	CN2	CN2	CN0	CN2	CN2
SL2.40ch11	28488001	28502000	14000	CN2	CN2	CN0	CN2	CN2
SL2.40ch11	28820001	28848000	28000	CN2	CN2	CN0	CN2	CN2
SL2.40ch11	28856001	28878000	22000	CN2	CN2	CN0	CN2	CN2
SL2.40ch11	29178001	29184000	6000	CN2	CN2	CN0	CN2	CN2	Solyc11g040180.1
SL2.40ch11	29206001	29212000	6000	CN2	CN2	CN4	CN1	CN2
SL2.40ch11	29274001	29310000	36000	CN0	CN0	CN5	CN0	CN0
SL2.40ch11	29392001	29400000	8000	CN2	CN2	CN0	CN2	CN2
SL2.40ch11	29606001	29636000	30000	CN2	CN2	CN0	CN2	CN2
SL2.40ch11	30656001	30664000	8000	CN2	CN2	CN0	CN2	CN2
SL2.40ch11	31064001	31434000	370000	CN2	CN2	CN0	CN2	CN2
SL2.40ch11	31886001	31894000	8000	CN2	CN2	CN1	CN2	CN2
SL2.40ch11	32878001	32888000	10000	CN2	CN2	CN0	CN2	CN2
SL2.40ch11	32986001	32994000	8000	CN2	CN2	CN0	CN2	CN2
SL2.40ch11	33164001	33170000	6000	CN2	CN2	CN5	CN2	CN2
SL2.40ch11	33260001	33268000	8000	CN2	CN2	CN0	CN2	CN2
SL2.40ch11	33336001	33344000	8000	CN2	CN2	CN0	CN2	CN2
SL2.40ch11	33406001	33498000	92000	CN2	CN2	CN0	CN2	CN2	Solyc11g042680.1
SL2.40ch11	33510001	33554000	44000	CN2	CN2	CN0	CN2	CN2	Solyc11g042690.1
SL2.40ch11	33692001	33700000	8000	CN2	CN2	CN6	CN1	CN1
SL2.40ch11	33740001	33748000	8000	CN2	CN2	CN0	CN2	CN2
SL2.40ch11	33816001	33890000	74000	CN2	CN2	CN0	CN2	CN2	Solyc11g042780.1
SL2.40ch11	33900001	33920000	20000	CN2	CN2	CN0	CN2	CN2
SL2.40ch11	33974001	34024000	50000	CN2	CN2	CN0	CN2	CN2
SL2.40ch11	34244001	34252000	8000	CN2	CN2	CN0	CN2	CN2
SL2.40ch11	35822001	35854000	32000	CN2	CN2	CN0	CN2	CN2	Solyc11g044500.1
SL2.40ch11	35986001	36010000	24000	CN2	CN2	CN2	CN4	CN5	Solyc11g044600.1;Solyc11g044610.1;Solyc11g044620.1;Solyc11g044630.1;Solyc11g044640.1;Solyc11g044650.1;Solyc11g044660.1;Solyc11g044670.1;Solyc11g044680.1;Solyc11g044690.1
SL2.40ch11	37556001	37564000	8000	CN2	CN2	CN4	CN2	CN2
SL2.40ch11	37858001	37894000	36000	CN2	CN2	CN0	CN2	CN2
SL2.40ch11	38228001	38260000	32000	CN2	CN2	CN0	CN2	CN2	Solyc11g045550.1
SL2.40ch11	38686001	38694000	8000	CN2	CN2	CN0	CN2	CN2
SL2.40ch11	38772001	38916000	144000	CN2	CN2	CN0	CN2	CN2
SL2.40ch11	39840001	39846000	6000	CN2	CN2	CN0	CN2	CN2
SL2.40ch11	40172001	40178000	6000	CN2	CN2	CN2	CN2	CN4
SL2.40ch11	40402001	40408000	6000	CN2	CN2	CN0	CN2	CN2
SL2.40ch11	40690001	40704000	14000	CN2	CN2	CN1	CN2	CN2
SL2.40ch11	40942001	40958000	16000	CN2	CN2	CN4	CN2	CN2
SL2.40ch11	41128001	41134000	6000	CN2	CN2	CN2	CN5	CN4	Solyc11g050760.1;Solyc11g050770.1
SL2.40ch11	41694001	41724000	30000	CN2	CN2	CN0	CN2	CN2	Solyc11g050890.1;Solyc11g050900.1
SL2.40ch11	42328001	42336000	8000	CN2	CN2	CN0	CN2	CN2
SL2.40ch11	42388001	42418000	30000	CN2	CN2	CN0	CN2	CN2
SL2.40ch11	42876001	42890000	14000	CN2	CN2	CN1	CN6	CN2	Solyc11g051180.1
SL2.40ch11	42898001	42912000	14000	CN2	CN2	CN1	CN8	CN2	Solyc11g051190.1
SL2.40ch11	42934001	42942000	8000	CN2	CN3	CN1	CN7	CN2	Solyc11g051200.1
SL2.40ch11	42962001	42968000	6000	CN2	CN2	CN1	CN6	CN2	Solyc11g051210.1
SL2.40ch11	42978001	42984000	6000	CN2	CN2	CN4	CN2	CN4
SL2.40ch11	42986001	43002000	16000	CN2	CN2	CN2	CN3	CN2	Solyc11g051230.1
SL2.40ch11	43006001	43016000	10000	CN2	CN2	CN2	CN2	CN4
SL2.40ch11	43046001	43054000	8000	CN2	CN2	CN1	CN2	CN3
SL2.40ch11	43178001	43186000	8000	CN2	CN2	CN2	CN2	CN3	Solyc11g056510.1;Solyc11g056520.1
SL2.40ch11	43210001	43216000	6000	CN2	CN2	CN0	CN2	CN2
SL2.40ch11	43224001	43284000	60000	CN2	CN2	CN0	CN2	CN2
SL2.40ch11	43288001	43394000	106000	CN2	CN2	CN0	CN2	CN2	Solyc11g056540.1;Solyc11g056550.1
SL2.40ch11	43404001	43466000	62000	CN2	CN2	CN0	CN2	CN2
SL2.40ch11	43474001	43480000	6000	CN2	CN2	CN0	CN2	CN2
SL2.40ch11	43490001	43496000	6000	CN2	CN2	CN0	CN2	CN2
SL2.40ch11	43506001	43514000	8000	CN2	CN2	CN0	CN2	CN2
SL2.40ch11	43522001	43536000	14000	CN2	CN2	CN0	CN2	CN2	Solyc11g056560.1
SL2.40ch11	43544001	43600000	56000	CN2	CN2	CN0	CN2	CN2
SL2.40ch11	43610001	43654000	44000	CN2	CN2	CN0	CN2	CN2
SL2.40ch11	43662001	43670000	8000	CN2	CN2	CN0	CN2	CN2
SL2.40ch11	43680001	43712000	32000	CN2	CN2	CN0	CN2	CN2
SL2.40ch11	43720001	43748000	28000	CN2	CN2	CN0	CN2	CN2
SL2.40ch11	43760001	43766000	6000	CN2	CN2	CN0	CN2	CN2
SL2.40ch11	43776001	43862000	86000	CN2	CN2	CN0	CN2	CN2	Solyc11g056570.1;Solyc11g056580.1
SL2.40ch11	43896001	43928000	32000	CN2	CN2	CN0	CN2	CN2
SL2.40ch11	43938001	43958000	20000	CN2	CN2	CN0	CN2	CN2
SL2.40ch11	43968001	43978000	10000	CN2	CN2	CN0	CN2	CN2
SL2.40ch11	43994001	44016000	22000	CN2	CN2	CN0	CN2	CN2
SL2.40ch11	44026001	44070000	44000	CN2	CN2	CN0	CN2	CN2
SL2.40ch11	44082001	44112000	30000	CN2	CN2	CN0	CN2	CN2
SL2.40ch11	44122001	44220000	98000	CN2	CN2	CN0	CN2	CN2
SL2.40ch11	44230001	44256000	26000	CN2	CN2	CN0	CN2	CN2
SL2.40ch11	44266001	44328000	62000	CN2	CN2	CN0	CN2	CN2
SL2.40ch11	44338001	44384000	46000	CN2	CN2	CN0	CN2	CN2
SL2.40ch11	44524001	44530000	6000	CN2	CN2	CN1	CN1	CN2
SL2.40ch11	44640001	44656000	16000	CN2	CN2	CN1	CN2	CN2
SL2.40ch11	44860001	44870000	10000	CN2	CN2	CN5	CN1	CN2
SL2.40ch11	44940001	44950000	10000	CN2	CN2	CN4	CN2	CN2
SL2.40ch11	45402001	45416000	14000	CN2	CN2	CN0	CN2	CN2	Solyc11g061730.1
SL2.40ch11	45526001	45540000	14000	CN2	CN2	CN1	CN2	CN2
SL2.40ch11	45950001	45956000	6000	CN2	CN2	CN2	CN6	CN6	Solyc11g062040.1;Solyc11g062050.1
SL2.40ch11	46494001	46500000	6000	CN2	CN2	CN2	CN1	CN2
SL2.40ch11	46728001	46736000	8000	CN2	CN2	CN2	CN2	CN3	Solyc11g063620.1;Solyc11g063630.1;Solyc11g063640.1
SL2.40ch11	47296001	47306000	10000	CN2	CN2	CN2	CN1	CN2	Solyc11g064910.1
SL2.40ch11	50150001	50158000	8000	CN2	CN2	CN2	CN1	CN2	Solyc11g067330.1;Solyc11g067340.1;Solyc11g067350.1
SL2.40ch11	50326001	50332000	6000	CN2	CN2	CN2	CN1	CN2
SL2.40ch11	51368001	51374000	6000	CN2	CN2	CN4	CN2	CN2	Solyc11g069650.1;Solyc11g069660.1
SL2.40ch12	84001	90000	6000	CN2	CN2	CN2	CN2	CN4
SL2.40ch12	698001	706000	8000	CN2	CN2	CN2	CN3	CN6	Solyc12g006160.1
SL2.40ch12	2370001	2380000	10000	CN2	CN2	CN2	CN4	CN6
SL2.40ch12	2782001	2790000	8000	CN2	CN2	CN3	CN2	CN3	Solyc12g009540.1
SL2.40ch12	2798001	2804000	6000	CN1	CN1	CN4	CN2	CN2
SL2.40ch12	2980001	2990000	10000	CN2	CN4	CN2	CN2	CN2	Solyc12g009770.1;Solyc12g009780.1
SL2.40ch12	3726001	3744000	18000	CN2	CN2	CN0	CN2	CN2
SL2.40ch12	3752001	3760000	8000	CN2	CN2	CN1	CN2	CN2
SL2.40ch12	4304001	4310000	6000	CN2	CN3	CN2	CN2	CN2
SL2.40ch12	4386001	4394000	8000	CN2	CN0	CN2	CN2	CN2	Solyc12g013540.1
SL2.40ch12	4436001	4442000	6000	CN2	CN1	CN2	CN2	CN2	Solyc12g013590.1
SL2.40ch12	4876001	4884000	8000	CN2	CN2	CN2	CN4	CN4
SL2.40ch12	5428001	5438000	10000	CN2	CN2	CN2	CN5	CN5
SL2.40ch12	5486001	5496000	10000	CN2	CN3	CN2	CN2	CN2	Solyc12g014510.1;Solyc12g014520.1
SL2.40ch12	6030001	6038000	8000	CN2	CN2	CN3	CN2	CN2
SL2.40ch12	6080001	6088000	8000	CN2	CN2	CN1	CN2	CN2
SL2.40ch12	6286001	6294000	8000	CN1	CN2	CN2	CN2	CN2
SL2.40ch12	7446001	7452000	6000	CN2	CN2	CN2	CN2	CN1
SL2.40ch12	7636001	7644000	8000	CN2	CN2	CN2	CN4	CN4
SL2.40ch12	7920001	7926000	6000	CN0	CN0	CN0	CN8	CN8
SL2.40ch12	8292001	8378000	86000	CN0	CN0	CN0	CN8	CN8
SL2.40ch12	8664001	8674000	10000	CN2	CN2	CN2	CN2	CN0
SL2.40ch12	11606001	11614000	8000	CN2	CN0	CN0	CN8	CN8
SL2.40ch12	11732001	11756000	24000	CN1	CN1	CN1	CN8	CN8
SL2.40ch12	11826001	11832000	6000	CN2	CN2	CN2	CN1	CN1
SL2.40ch12	16092001	16104000	12000	CN1	CN1	CN1	CN2	CN6
SL2.40ch12	16110001	16126000	16000	CN2	CN2	CN2	CN2	CN5
SL2.40ch12	16130001	16206000	76000	CN2	CN2	CN2	CN2	CN4
SL2.40ch12	16216001	16224000	8000	CN2	CN2	CN4	CN2	CN2	Solyc12g026370.1;Solyc12g026380.1
SL2.40ch12	16248001	16264000	16000	CN2	CN2	CN2	CN3	CN2
SL2.40ch12	16278001	16314000	36000	CN2	CN2	CN2	CN2	CN3
SL2.40ch12	16430001	16436000	6000	CN2	CN2	CN2	CN2	CN4
SL2.40ch12	16542001	16548000	6000	CN1	CN1	CN1	CN4	CN4
SL2.40ch12	16622001	16628000	6000	CN2	CN2	CN2	CN1	CN1
SL2.40ch12	17126001	17132000	6000	CN2	CN2	CN2	CN3	CN3
SL2.40ch12	17476001	17496000	20000	CN2	CN2	CN1	CN8	CN8
SL2.40ch12	17680001	17820000	140000	CN0	CN0	CN0	CN2	CN2
SL2.40ch12	17974001	17980000	6000	CN2	CN2	CN2	CN1	CN2
SL2.40ch12	18534001	18706000	172000	CN0	CN0	CN0	CN2	CN2	Solyc12g027640.1
SL2.40ch12	18840001	18846000	6000	CN2	CN2	CN2	CN2	CN4
SL2.40ch12	18914001	19040000	126000	CN0	CN0	CN0	CN8	CN8
SL2.40ch12	19566001	19588000	22000	CN0	CN0	CN0	CN8	CN8
SL2.40ch12	19682001	19688000	6000	CN2	CN2	CN2	CN1	CN1
SL2.40ch12	20040001	20048000	8000	CN2	CN2	CN2	CN2	CN3
SL2.40ch12	20592001	20682000	90000	CN0	CN0	CN2	CN2	CN2	Solyc12g027810.1
SL2.40ch12	20782001	20798000	16000	CN0	CN0	CN0	CN2	CN2
SL2.40ch12	20922001	20930000	8000	CN2	CN2	CN2	CN4	CN4
SL2.40ch12	21174001	21182000	8000	CN2	CN2	CN2	CN7	CN7
SL2.40ch12	21314001	21320000	6000	CN2	CN2	CN2	CN2	CN1
SL2.40ch12	22186001	22192000	6000	CN2	CN2	CN2	CN1	CN2
SL2.40ch12	22294001	22308000	14000	CN2	CN2	CN2	CN3	CN2
SL2.40ch12	22320001	22328000	8000	CN2	CN2	CN2	CN5	CN4	Solyc12g032960.1;Solyc12g032970.1;Solyc12g032980.1;Solyc12g032990.1;Solyc12g033000.1;Solyc12g033010.1;Solyc12g033020.1;Solyc12g033030.1
SL2.40ch12	22374001	22382000	8000	CN2	CN2	CN2	CN5	CN3	Solyc12g033040.1;Solyc12g033050.1;Solyc12g033060.1;Solyc12g033070.1;Solyc12g033080.1;Solyc12g033090.1
SL2.40ch12	22588001	22688000	100000	CN2	CN2	CN1	CN1	CN2	Solyc12g033110.1;Solyc12g033120.1
SL2.40ch12	22694001	22702000	8000	CN3	CN3	CN1	CN1	CN2
SL2.40ch12	22728001	22738000	10000	CN3	CN3	CN1	CN1	CN2
SL2.40ch12	22792001	22810000	18000	CN2	CN2	CN1	CN1	CN2
SL2.40ch12	22856001	22868000	12000	CN2	CN2	CN1	CN1	CN2	Solyc12g033130.1
SL2.40ch12	22872001	22948000	76000	CN2	CN2	CN2	CN2	CN0
SL2.40ch12	23010001	23026000	16000	CN2	CN2	CN2	CN3	CN2
SL2.40ch12	23256001	23268000	12000	CN2	CN2	CN2	CN8	CN8
SL2.40ch12	23924001	23930000	6000	CN2	CN2	CN2	CN1	CN2
SL2.40ch12	24362001	24378000	16000	CN0	CN0	CN0	CN8	CN8
SL2.40ch12	24518001	24524000	6000	CN2	CN2	CN2	CN1	CN1
SL2.40ch12	24848001	24888000	40000	CN0	CN0	CN0	CN2	CN2	Solyc12g035420.1
SL2.40ch12	25290001	25296000	6000	CN0	CN0	CN0	CN2	CN2
SL2.40ch12	25564001	25580000	16000	CN0	CN1	CN0	CN8	CN8
SL2.40ch12	25654001	25664000	10000	CN0	CN0	CN2	CN2	CN2	Solyc12g035480.1
SL2.40ch12	25880001	25920000	40000	CN2	CN2	CN2	CN2	CN0	Solyc12g035520.1;Solyc12g035530.1
SL2.40ch12	26326001	26346000	20000	CN2	CN2	CN2	CN2	CN0
SL2.40ch12	26860001	26868000	8000	CN2	CN2	CN2	CN3	CN2
SL2.40ch12	27216001	27228000	12000	CN0	CN0	CN0	CN2	CN2
SL2.40ch12	27348001	27374000	26000	CN2	CN2	CN2	CN2	CN0
SL2.40ch12	27518001	27534000	16000	CN2	CN2	CN2	CN1	CN1
SL2.40ch12	27680001	27690000	10000	CN0	CN0	CN0	CN8	CN8
SL2.40ch12	27790001	27808000	18000	CN0	CN0	CN0	CN8	CN8
SL2.40ch12	28986001	28994000	8000	CN2	CN2	CN2	CN6	CN5	Solyc12g035760.1;Solyc12g035770.1;Solyc12g035780.1;Solyc12g035790.1;Solyc12g035800.1
SL2.40ch12	29008001	29024000	16000	CN2	CN2	CN2	CN5	CN3	Solyc12g035840.1;Solyc12g035850.1;Solyc12g035860.1;Solyc12g035870.1
SL2.40ch12	29066001	29076000	10000	CN2	CN2	CN2	CN5	CN4	Solyc12g035930.1;Solyc12g035940.1;Solyc12g035950.1;Solyc12g035960.1;Solyc12g035970.1;Solyc12g035980.1;Solyc12g035990.1;Solyc12g036000.1;Solyc12g036010.1;Solyc12g036020.1
SL2.40ch12	29730001	29736000	6000	CN2	CN2	CN2	CN2	CN3
SL2.40ch12	30276001	30294000	18000	CN0	CN0	CN0	CN8	CN8
SL2.40ch12	30790001	30836000	46000	CN0	CN0	CN0	CN8	CN2
SL2.40ch12	32284001	32290000	6000	CN2	CN2	CN2	CN4	CN5	Solyc12g036710.1;Solyc12g036720.1
SL2.40ch12	34108001	34114000	6000	CN0	CN2	CN0	CN8	CN8
SL2.40ch12	34814001	34820000	6000	CN2	CN0	CN0	CN8	CN8
SL2.40ch12	35516001	35524000	8000	CN2	CN2	CN2	CN2	CN3	Solyc12g038420.1
SL2.40ch12	35598001	35620000	22000	CN2	CN2	CN2	CN2	CN3
SL2.40ch12	35630001	35644000	14000	CN2	CN2	CN2	CN2	CN3
SL2.40ch12	36224001	36230000	6000	CN2	CN2	CN2	CN1	CN1	Solyc12g038730.1
SL2.40ch12	37994001	38262000	268000	CN0	CN0	CN0	CN8	CN8	Solyc12g039190.1;Solyc12g039200.1;Solyc12g039210.1
SL2.40ch12	38266001	38286000	20000	CN2	CN2	CN2	CN4	CN2
SL2.40ch12	38306001	38338000	32000	CN2	CN2	CN2	CN4	CN4
SL2.40ch12	38348001	38354000	6000	CN2	CN2	CN2	CN3	CN3
SL2.40ch12	38360001	38450000	90000	CN0	CN0	CN0	CN2	CN2	Solyc12g040210.1;Solyc12g040220.1;Solyc12g040230.1
SL2.40ch12	38454001	38950000	496000	CN0	CN0	CN0	CN8	CN8	Solyc12g040240.1;Solyc12g040250.1;Solyc12g040270.1;Solyc12g040280.1;Solyc12g040300.1;Solyc12g040310.1;Solyc12g040320.1;Solyc12g040330.1;Solyc12g040340.1
SL2.40ch12	38956001	39034000	78000	CN0	CN0	CN0	CN8	CN8	Solyc12g040350.1;Solyc12g040360.1
SL2.40ch12	39042001	39094000	52000	CN2	CN2	CN2	CN8	CN8
SL2.40ch12	39102001	39162000	60000	CN0	CN0	CN0	CN8	CN8
SL2.40ch12	40544001	40564000	20000	CN2	CN2	CN2	CN1	CN1	Solyc12g040760.1
SL2.40ch12	41306001	41312000	6000	CN2	CN2	CN2	CN1	CN1	Solyc12g041990.1;Solyc12g042000.1
SL2.40ch12	41848001	41872000	24000	CN0	CN0	CN0	CN8	CN8
SL2.40ch12	42260001	42270000	10000	CN1	CN1	CN1	CN8	CN8
SL2.40ch12	43004001	43014000	10000	CN1	CN2	CN2	CN2	CN3
SL2.40ch12	43506001	43514000	8000	CN0	CN0	CN0	CN8	CN8	Solyc12g042700.1
SL2.40ch12	43848001	43870000	22000	CN2	CN2	CN2	CN3	CN4
SL2.40ch12	43880001	43900000	20000	CN2	CN2	CN2	CN4	CN4	Solyc12g042940.1
SL2.40ch12	44094001	44120000	26000	CN1	CN1	CN2	CN2	CN2
SL2.40ch12	44244001	44250000	6000	CN1	CN1	CN2	CN2	CN2
SL2.40ch12	44358001	44492000	134000	CN0	CN0	CN2	CN2	CN2	Solyc12g043170.1;Solyc12g044170.1;Solyc12g044180.1;Solyc12g044190.1;Solyc12g044200.1
SL2.40ch12	45198001	45206000	8000	CN2	CN3	CN2	CN1	CN1
SL2.40ch12	45386001	45406000	20000	CN2	CN1	CN2	CN2	CN2	Solyc12g044700.1;Solyc12g044710.1
SL2.40ch12	45780001	45786000	6000	CN2	CN2	CN2	CN1	CN1	Solyc12g044970.1
SL2.40ch12	45842001	45850000	8000	CN2	CN0	CN2	CN2	CN2
SL2.40ch12	45888001	45898000	10000	CN2	CN0	CN2	CN2	CN2
SL2.40ch12	45926001	45934000	8000	CN2	CN1	CN2	CN2	CN2
SL2.40ch12	46122001	46130000	8000	CN2	CN1	CN2	CN2	CN2
SL2.40ch12	46970001	47024000	54000	CN2	CN1	CN2	CN1	CN2	Solyc12g049680.1;Solyc12g055680.1;Solyc12g055690.1
SL2.40ch12	47382001	47402000	20000	CN2	CN1	CN2	CN1	CN2	Solyc12g056070.1
SL2.40ch12	48026001	48046000	20000	CN0	CN0	CN2	CN2	CN2	Solyc12g056670.1
SL2.40ch12	48102001	48138000	36000	CN0	CN0	CN2	CN2	CN2
SL2.40ch12	48490001	48496000	6000	CN2	CN2	CN0	CN2	CN2	Solyc12g057080.1
SL2.40ch12	50466001	50474000	8000	CN2	CN3	CN1	CN8	CN2
SL2.40ch12	50546001	50554000	8000	CN2	CN2	CN2	CN2	CN3
SL2.40ch12	50580001	50596000	16000	CN2	CN2	CN2	CN6	CN6
SL2.40ch12	50650001	50662000	12000	CN2	CN2	CN2	CN2	CN3	Solyc12g062450.1
SL2.40ch12	50686001	50694000	8000	CN2	CN2	CN2	CN7	CN7
SL2.40ch12	50766001	50774000	8000	CN2	CN2	CN2	CN2	CN3
SL2.40ch12	51804001	51814000	10000	CN2	CN2	CN1	CN5	CN3	Solyc12g062570.1;Solyc12g062580.1;Solyc12g062590.1;Solyc12g062600.1;Solyc12g062610.1;Solyc12g062620.1;Solyc12g062630.1;Solyc12g062640.1;Solyc12g062650.1
SL2.40ch12	52276001	52306000	30000	CN2	CN2	CN2	CN1	CN2
SL2.40ch12	54072001	54152000	80000	CN2	CN2	CN1	CN1	CN2	Solyc12g063020.1
SL2.40ch12	54224001	54240000	16000	CN2	CN2	CN1	CN1	CN2
SL2.40ch12	54572001	54592000	20000	CN2	CN2	CN2	CN3	CN3
SL2.40ch12	55290001	55296000	6000	CN2	CN2	CN2	CN2	CN3	Solyc12g070240.1
SL2.40ch12	55324001	55330000	6000	CN2	CN2	CN2	CN2	CN4
SL2.40ch12	55618001	55626000	8000	CN2	CN2	CN2	CN4	CN4	Solyc12g076300.1
SL2.40ch12	55632001	55660000	28000	CN2	CN2	CN2	CN2	CN3	Solyc12g076310.1
SL2.40ch12	55714001	55720000	6000	CN2	CN2	CN2	CN2	CN3
SL2.40ch12	56362001	56380000	18000	CN2	CN2	CN2	CN3	CN2
SL2.40ch12	56394001	56402000	8000	CN2	CN2	CN2	CN3	CN2
SL2.40ch12	56410001	56418000	8000	CN2	CN2	CN2	CN3	CN2
SL2.40ch12	56450001	56460000	10000	CN2	CN2	CN2	CN3	CN2
SL2.40ch12	56772001	56816000	44000	CN0	CN0	CN0	CN2	CN2	Solyc12g077350.1
SL2.40ch12	57420001	57426000	6000	CN2	CN2	CN2	CN2	CN1	Solyc12g077450.1
SL2.40ch12	57918001	57926000	8000	CN2	CN2	CN0	CN2	CN2
SL2.40ch12	58104001	58112000	8000	CN0	CN0	CN2	CN2	CN2
SL2.40ch12	58596001	58610000	14000	CN0	CN0	CN0	CN8	CN8
SL2.40ch12	58812001	58876000	64000	CN0	CN0	CN0	CN8	CN8
SL2.40ch12	58950001	58978000	28000	CN0	CN0	CN0	CN8	CN8
SL2.40ch12	59186001	59194000	8000	CN2	CN2	CN2	CN3	CN4
SL2.40ch12	60510001	60672000	162000	CN0	CN0	CN0	CN2	CN2	Solyc12g082690.1;Solyc12g082700.1
SL2.40ch12	60682001	60762000	80000	CN0	CN0	CN0	CN2	CN2
SL2.40ch12	60806001	60812000	6000	CN2	CN2	CN2	CN1	CN2
SL2.40ch12	60840001	60848000	8000	CN2	CN2	CN0	CN2	CN2
SL2.40ch12	60892001	60898000	6000	CN2	CN2	CN2	CN1	CN2
SL2.40ch12	60970001	60976000	6000	CN2	CN2	CN2	CN2	CN3
SL2.40ch12	61366001	61458000	92000	CN0	CN0	CN0	CN8	CN8
SL2.40ch12	61482001	61516000	34000	CN0	CN0	CN0	CN2	CN2
SL2.40ch12	61706001	61736000	30000	CN1	CN1	CN1	CN1	CN5	Solyc12g082790.1
SL2.40ch12	62678001	62688000	10000	CN2	CN2	CN2	CN3	CN4
SL2.40ch12	62868001	62876000	8000	CN2	CN2	CN2	CN4	CN5
SL2.40ch12	64178001	64186000	8000	CN2	CN0	CN2	CN0	CN2	Solyc12g098230.1;Solyc12g098240.1;Solyc12g098250.1
SL2.40ch12	64234001	64240000	6000	CN2	CN1	CN2	CN1	CN2	Solyc12g098360.1
